# Supplementary material for: Antimicrobial resistance of pet-derived bacteria in China, 2000–2020
Source: Antimicrob Agents Chemother. 2025 Mar 26;69(5):e01657-24. doi: 10.1128/aac.01657-24 (PMC12057338; doi:10.1128/aac.01657-24)
Supplement: Table S1 — Antimicrobial resistance data and associated information for pet-derived bacteria in China (2000-2020). [file aac.01657-24-s0002.xlsx]

## Sheet: Supplementary Excel
Table S1. The Antimicrobial Resistance Data and Associated Information for Pet-Derived Bacteria in China (2000-2020)
DOI	Author	Title	Journal	Pub Date	Start Date	End Date	Species	Sample Type	Body condition	Method	Pathogens	Strain	Number of samples	Prev	Number of isolates	Compound	% Resistant isolates	Guidelines or standards	Breakpoint	Name of Location
DOI:10.19578/j.cnki.ahfs.2013.01.008	Shi Zhihai，Wang Wenjia，Lan Yali，Chen Chaoxi	Analysis of Antibiotic Resistance of Escherichia coli Isolated from Pets	Animal Husbandry and Feed Science	2013	2007.11	2008.2	pet	anal swab, nasopharyngeal swab, urine, wound, ingection sites, and some intestinal contents of dead pets	sick	MIC	Escherichia.	coli	120	100%	120	kanamycin	37.5	NCCLS，2003	NA	Guangzhou
DOI:10.19578/j.cnki.ahfs.2013.01.008	Shi Zhihai，Wang Wenjia，Lan Yali，Chen Chaoxi	Analysis of Antibiotic Resistance of Escherichia coli Isolated from Pets	Animal Husbandry and Feed Science	2013	2007.11	2008.2	pet	anal swab, nasopharyngeal swab, urine, wound, ingection sites, and some intestinal contents of dead pets	sick	MIC	Escherichia.	coli	120	100%	120	ceftiofur	53.5	NCCLS，2003	NA	Guangzhou
DOI:10.19578/j.cnki.ahfs.2013.01.008	Shi Zhihai，Wang Wenjia，Lan Yali，Chen Chaoxi	Analysis of Antibiotic Resistance of Escherichia coli Isolated from Pets	Animal Husbandry and Feed Science	2013	2007.11	2008.2	pet	anal swab, nasopharyngeal swab, urine, wound, ingection sites, and some intestinal contents of dead pets	sick	MIC	Escherichia.	coli	120	100%	120	amikacin	21.67	NCCLS，2003	NA	Guangzhou
DOI:10.19578/j.cnki.ahfs.2013.01.008	Shi Zhihai，Wang Wenjia，Lan Yali，Chen Chaoxi	Analysis of Antibiotic Resistance of Escherichia coli Isolated from Pets	Animal Husbandry and Feed Science	2013	2007.11	2008.2	pet	anal swab, nasopharyngeal swab, urine, wound, ingection sites, and some intestinal contents of dead pets	sick	MIC	Escherichia.	coli	120	100%	120	rifampicin	72.5	NCCLS，2003	NA	Guangzhou
DOI:10.19578/j.cnki.ahfs.2013.01.008	Shi Zhihai，Wang Wenjia，Lan Yali，Chen Chaoxi	Analysis of Antibiotic Resistance of Escherichia coli Isolated from Pets	Animal Husbandry and Feed Science	2013	2007.11	2008.2	pet	anal swab, nasopharyngeal swab, urine, wound, ingection sites, and some intestinal contents of dead pets	sick	MIC	Escherichia.	coli	120	100%	120	enrofloxacin	35.83	NCCLS，2003	NA	Guangzhou
DOI:10.19578/j.cnki.ahfs.2013.01.008	Shi Zhihai，Wang Wenjia，Lan Yali，Chen Chaoxi	Analysis of Antibiotic Resistance of Escherichia coli Isolated from Pets	Animal Husbandry and Feed Science	2013	2007.11	2008.2	pet	anal swab, nasopharyngeal swab, urine, wound, ingection sites, and some intestinal contents of dead pets	sick	MIC	Escherichia.	coli	120	100%	120	levoofloxacin	30.83	NCCLS，2003	NA	Guangzhou
DOI:10.19578/j.cnki.ahfs.2013.01.008	Shi Zhihai，Wang Wenjia，Lan Yali，Chen Chaoxi	Analysis of Antibiotic Resistance of Escherichia coli Isolated from Pets	Animal Husbandry and Feed Science	2013	2007.11	2008.2	pet	anal swab, nasopharyngeal swab, urine, wound, ingection sites, and some intestinal contents of dead pets	sick	MIC	Escherichia.	coli	120	100%	120	gentamicin	48.33	NCCLS，2003	NA	Guangzhou
DOI:10.19578/j.cnki.ahfs.2013.01.008	Shi Zhihai，Wang Wenjia，Lan Yali，Chen Chaoxi	Analysis of Antibiotic Resistance of Escherichia coli Isolated from Pets	Animal Husbandry and Feed Science	2013	2007.11	2008.2	pet	anal swab, nasopharyngeal swab, urine, wound, ingection sites, and some intestinal contents of dead pets	sick	MIC	Escherichia.	coli	120	100%	120	cefotaxime	34.17	NCCLS，2003	NA	Guangzhou
DOI:10.19578/j.cnki.ahfs.2013.01.008	Shi Zhihai，Wang Wenjia，Lan Yali，Chen Chaoxi	Analysis of Antibiotic Resistance of Escherichia coli Isolated from Pets	Animal Husbandry and Feed Science	2013	2007.11	2008.2	pet	anal swab, nasopharyngeal swab, urine, wound, ingection sites, and some intestinal contents of dead pets	sick	MIC	Escherichia.	coli	120	100%	120	apramycin	11.67	NCCLS，2003	NA	Guangzhou
DOI:10.19578/j.cnki.ahfs.2013.01.008	Shi Zhihai，Wang Wenjia，Lan Yali，Chen Chaoxi	Analysis of Antibiotic Resistance of Escherichia coli Isolated from Pets	Animal Husbandry and Feed Science	2013	2007.11	2008.2	pet	anal swab, nasopharyngeal swab, urine, wound, ingection sites, and some intestinal contents of dead pets	sick	MIC	Escherichia.	coli	120	100%	120	florfenicol	28.33	NCCLS，2003	NA	Guangzhou
DOI:10.19578/j.cnki.ahfs.2013.01.008	Shi Zhihai，Wang Wenjia，Lan Yali，Chen Chaoxi	Analysis of Antibiotic Resistance of Escherichia coli Isolated from Pets	Animal Husbandry and Feed Science	2013	2007.11	2008.2	pet	anal swab, nasopharyngeal swab, urine, wound, ingection sites, and some intestinal contents of dead pets	sick	MIC	Escherichia.	coli	120	100%	120	ceftriaxone	39.17	NCCLS，2003	NA	Guangzhou
DOI:10.19578/j.cnki.ahfs.2013.01.008	Shi Zhihai，Wang Wenjia，Lan Yali，Chen Chaoxi	Analysis of Antibiotic Resistance of Escherichia coli Isolated from Pets	Animal Husbandry and Feed Science	2013	2007.11	2008.2	pet	anal swab, nasopharyngeal swab, urine, wound, ingection sites, and some intestinal contents of dead pets	sick	MIC	Escherichia.	coli	120	100%	120	amoxicillin/clavulanate	30.83	NCCLS，2003	NA	Guangzhou
DOI: 10.7671/j.issn.1001-411X.2018.03.002	Wei Bin, Ou Hongping, Yan Guangwen, Tian Yinan, Dab Jiaming, Tu Rui, Xiao Qicheng ZHU Ziqi, TANG Li, YANG Tingyu, PENG Guangneng, ZHONG Zhijun	Antimicrobial resistance and integron-gene cassette detection of Escherichia coli isolates from diarrhea dogs	Journal of South China Agricultural University	2018	2016	2016	dog	faeces	sick	K-B	Escherichia.	coli	NA	NA	30	ampicillin	90	CLSI（2011）	NA	Chengdu
DOI: 10.7671/j.issn.1001-411X.2018.03.002	Wei Bin, Ou Hongping, Yan Guangwen, Tian Yinan, Dab Jiaming, Tu Rui, Xiao Qicheng ZHU Ziqi, TANG Li, YANG Tingyu, PENG Guangneng, ZHONG Zhijun	Antimicrobial resistance and integron-gene cassette detection of Escherichia coli isolates from diarrhea dogs	Journal of South China Agricultural University	2018	2016	2016	dog	faeces	sick	K-B	Escherichia.	coli	NA	NA	30	amoxicillin	83.33	CLSI（2011）	NA	Chengdu
DOI: 10.7671/j.issn.1001-411X.2018.03.002	Wei Bin, Ou Hongping, Yan Guangwen, Tian Yinan, Dab Jiaming, Tu Rui, Xiao Qicheng ZHU Ziqi, TANG Li, YANG Tingyu, PENG Guangneng, ZHONG Zhijun	Antimicrobial resistance and integron-gene cassette detection of Escherichia coli isolates from diarrhea dogs	Journal of South China Agricultural University	2018	2016	2016	dog	faeces	sick	K-B	Escherichia.	coli	NA	NA	30	tetracycline	66.67	CLSI（2011）	NA	Chengdu
DOI: 10.7671/j.issn.1001-411X.2018.03.002	Wei Bin, Ou Hongping, Yan Guangwen, Tian Yinan, Dab Jiaming, Tu Rui, Xiao Qicheng ZHU Ziqi, TANG Li, YANG Tingyu, PENG Guangneng, ZHONG Zhijun	Antimicrobial resistance and integron-gene cassette detection of Escherichia coli isolates from diarrhea dogs	Journal of South China Agricultural University	2018	2016	2016	dog	faeces	sick	K-B	Escherichia.	coli	NA	NA	30	doxycycline	63.33	CLSI（2011）	NA	Chengdu
DOI: 10.7671/j.issn.1001-411X.2018.03.002	Wei Bin, Ou Hongping, Yan Guangwen, Tian Yinan, Dab Jiaming, Tu Rui, Xiao Qicheng ZHU Ziqi, TANG Li, YANG Tingyu, PENG Guangneng, ZHONG Zhijun	Antimicrobial resistance and integron-gene cassette detection of Escherichia coli isolates from diarrhea dogs	Journal of South China Agricultural University	2018	2016	2016	dog	faeces	sick	K-B	Escherichia.	coli	NA	NA	30	chloramphenicol	36.67	CLSI（2011）	NA	Chengdu
DOI: 10.7671/j.issn.1001-411X.2018.03.002	Wei Bin, Ou Hongping, Yan Guangwen, Tian Yinan, Dab Jiaming, Tu Rui, Xiao Qicheng ZHU Ziqi, TANG Li, YANG Tingyu, PENG Guangneng, ZHONG Zhijun	Antimicrobial resistance and integron-gene cassette detection of Escherichia coli isolates from diarrhea dogs	Journal of South China Agricultural University	2018	2016	2016	dog	faeces	sick	K-B	Escherichia.	coli	NA	NA	30	florfenicol	33.33	CLSI（2011）	NA	Chengdu
DOI: 10.7671/j.issn.1001-411X.2018.03.002	Wei Bin, Ou Hongping, Yan Guangwen, Tian Yinan, Dab Jiaming, Tu Rui, Xiao Qicheng ZHU Ziqi, TANG Li, YANG Tingyu, PENG Guangneng, ZHONG Zhijun	Antimicrobial resistance and integron-gene cassette detection of Escherichia coli isolates from diarrhea dogs	Journal of South China Agricultural University	2018	2016	2016	dog	faeces	sick	K-B	Escherichia.	coli	NA	NA	30	sulfamethoxazole/trimethoprim	30	CLSI（2011）	NA	Chengdu
DOI: 10.7671/j.issn.1001-411X.2018.03.002	Wei Bin, Ou Hongping, Yan Guangwen, Tian Yinan, Dab Jiaming, Tu Rui, Xiao Qicheng ZHU Ziqi, TANG Li, YANG Tingyu, PENG Guangneng, ZHONG Zhijun	Antimicrobial resistance and integron-gene cassette detection of Escherichia coli isolates from diarrhea dogs	Journal of South China Agricultural University	2018	2016	2016	dog	faeces	sick	K-B	Escherichia.	coli	NA	NA	30	streptomycin	23.33	CLSI（2011）	NA	Chengdu
DOI: 10.7671/j.issn.1001-411X.2018.03.002	Wei Bin, Ou Hongping, Yan Guangwen, Tian Yinan, Dab Jiaming, Tu Rui, Xiao Qicheng ZHU Ziqi, TANG Li, YANG Tingyu, PENG Guangneng, ZHONG Zhijun	Antimicrobial resistance and integron-gene cassette detection of Escherichia coli isolates from diarrhea dogs	Journal of South China Agricultural University	2018	2016	2016	dog	faeces	sick	K-B	Escherichia.	coli	NA	NA	30	gentamicin	13.33	CLSI（2011）	NA	Chengdu
DOI: 10.7671/j.issn.1001-411X.2018.03.002	Wei Bin, Ou Hongping, Yan Guangwen, Tian Yinan, Dab Jiaming, Tu Rui, Xiao Qicheng ZHU Ziqi, TANG Li, YANG Tingyu, PENG Guangneng, ZHONG Zhijun	Antimicrobial resistance and integron-gene cassette detection of Escherichia coli isolates from diarrhea dogs	Journal of South China Agricultural University	2018	2016	2016	dog	faeces	sick	K-B	Escherichia.	coli	NA	NA	30	kanamycin	6.67	CLSI（2011）	NA	Chengdu
DOI: 10.7671/j.issn.1001-411X.2018.03.002	Wei Bin, Ou Hongping, Yan Guangwen, Tian Yinan, Dab Jiaming, Tu Rui, Xiao Qicheng ZHU Ziqi, TANG Li, YANG Tingyu, PENG Guangneng, ZHONG Zhijun	Antimicrobial resistance and integron-gene cassette detection of Escherichia coli isolates from diarrhea dogs	Journal of South China Agricultural University	2018	2016	2016	dog	faeces	sick	K-B	Escherichia.	coli	NA	NA	30	neomycin	3.33	CLSI（2011）	NA	Chengdu
DOI: 10.7671/j.issn.1001-411X.2018.03.002	Wei Bin, Ou Hongping, Yan Guangwen, Tian Yinan, Dab Jiaming, Tu Rui, Xiao Qicheng ZHU Ziqi, TANG Li, YANG Tingyu, PENG Guangneng, ZHONG Zhijun	Antimicrobial resistance and integron-gene cassette detection of Escherichia coli isolates from diarrhea dogs	Journal of South China Agricultural University	2018	2016	2016	dog	faeces	sick	K-B	Escherichia.	coli	NA	NA	30	amikacin	3.33	CLSI（2011）	NA	Chengdu
DOI: 10.7671/j.issn.1001-411X.2018.03.002	Wei Bin, Ou Hongping, Yan Guangwen, Tian Yinan, Dab Jiaming, Tu Rui, Xiao Qicheng ZHU Ziqi, TANG Li, YANG Tingyu, PENG Guangneng, ZHONG Zhijun	Antimicrobial resistance and integron-gene cassette detection of Escherichia coli isolates from diarrhea dogs	Journal of South China Agricultural University	2018	2016	2016	dog	faeces	sick	K-B	Escherichia.	coli	NA	NA	30	ciprofloxacin	6.67	CLSI（2011）	NA	Chengdu
DOI: 10.7671/j.issn.1001-411X.2018.03.002	Wei Bin, Ou Hongping, Yan Guangwen, Tian Yinan, Dab Jiaming, Tu Rui, Xiao Qicheng ZHU Ziqi, TANG Li, YANG Tingyu, PENG Guangneng, ZHONG Zhijun	Antimicrobial resistance and integron-gene cassette detection of Escherichia coli isolates from diarrhea dogs	Journal of South China Agricultural University	2018	2016	2016	dog	faeces	sick	K-B	Escherichia.	coli	NA	NA	30	norfloxacin	6.67	CLSI（2011）	NA	Chengdu
DOI: 10.7671/j.issn.1001-411X.2018.03.002	Wei Bin, Ou Hongping, Yan Guangwen, Tian Yinan, Dab Jiaming, Tu Rui, Xiao Qicheng ZHU Ziqi, TANG Li, YANG Tingyu, PENG Guangneng, ZHONG Zhijun	Antimicrobial resistance and integron-gene cassette detection of Escherichia coli isolates from diarrhea dogs	Journal of South China Agricultural University	2018	2016	2016	dog	faeces	sick	K-B	Escherichia.	coli	NA	NA	30	ofloxacin	3.33	CLSI（2011）	NA	Chengdu
DOI: 10.7671/j.issn.1001-411X.2018.03.002	Wei Bin, Ou Hongping, Yan Guangwen, Tian Yinan, Dab Jiaming, Tu Rui, Xiao Qicheng ZHU Ziqi, TANG Li, YANG Tingyu, PENG Guangneng, ZHONG Zhijun	Antimicrobial resistance and integron-gene cassette detection of Escherichia coli isolates from diarrhea dogs	Journal of South China Agricultural University	2018	2016	2016	dog	faeces	sick	K-B	Escherichia.	coli	NA	NA	30	cefazolin	3.33	CLSI（2011）	NA	Chengdu
DOI: 10.7671/j.issn.1001-411X.2018.03.002	Wei Bin, Ou Hongping, Yan Guangwen, Tian Yinan, Dab Jiaming, Tu Rui, Xiao Qicheng ZHU Ziqi, TANG Li, YANG Tingyu, PENG Guangneng, ZHONG Zhijun	Antimicrobial resistance and integron-gene cassette detection of Escherichia coli isolates from diarrhea dogs	Journal of South China Agricultural University	2018	2016	2016	dog	faeces	sick	K-B	Escherichia.	coli	NA	NA	30	cefotaxime	3.33	CLSI（2011）	NA	Chengdu
DOI: 10.7671/j.issn.1001-411X.2018.03.002	Wei Bin, Ou Hongping, Yan Guangwen, Tian Yinan, Dab Jiaming, Tu Rui, Xiao Qicheng ZHU Ziqi, TANG Li, YANG Tingyu, PENG Guangneng, ZHONG Zhijun	Antimicrobial resistance and integron-gene cassette detection of Escherichia coli isolates from diarrhea dogs	Journal of South China Agricultural University	2018	2016	2016	dog	faeces	sick	K-B	Escherichia.	coli	NA	NA	30	ceftriaxone	3.33	CLSI（2011）	NA	Chengdu
DOI: 10.7671/j.issn.1001-411X.2018.03.002	Wei Bin, Ou Hongping, Yan Guangwen, Tian Yinan, Dab Jiaming, Tu Rui, Xiao Qicheng ZHU Ziqi, TANG Li, YANG Tingyu, PENG Guangneng, ZHONG Zhijun	Antimicrobial resistance and integron-gene cassette detection of Escherichia coli isolates from diarrhea dogs	Journal of South China Agricultural University	2018	2016	2016	dog	faeces	sick	K-B	Escherichia.	coli	NA	NA	30	aztreonam	3.33	CLSI（2011）	NA	Chengdu
DOI: 10.7671/j.issn.1001-411X.201902007	Yi Mengying, Wang Jing, Lu Peilan, Huang Xinyi, Xia Yingbi, Huang Jiawei, Yan Jiecong, Zhuang Zilin, Liu Jianhua	Antimicrobial resistance and resistance genes of Escherichia coli from pets	Journal of South China Agricultural University	2019	2016.7	2017.7	dog	faeces, nasopharyngeal swab, urine, skin, ear, saliva，eye, blood, abscess	health and sick	MIC	Escherichia.	coli	319 (nhealth=127, nsick=192)	63.64% (Phealth=85.83%, Psick=48.96%)	203 (nhealth=109, nsick=94)	ampicillin	76.85	CLSI	32	Guangzhou
DOI: 10.7671/j.issn.1001-411X.201902007	Yi Mengying, Wang Jing, Lu Peilan, Huang Xinyi, Xia Yingbi, Huang Jiawei, Yan Jiecong, Zhuang Zilin, Liu Jianhua	Antimicrobial resistance and resistance genes of Escherichia coli from pets	Journal of South China Agricultural University	2019	2016.7	2017.7	dog	faeces, nasopharyngeal swab, urine, skin, ear, saliva，eye, blood, abscess	health and sick	MIC	Escherichia.	coli	319 (nhealth=127, nsick=192)	63.64% (Phealth=85.83%, Psick=48.96%)	203 (nhealth=109, nsick=94)	cefotaxime	56.16	CLSI	4	Guangzhou
DOI: 10.7671/j.issn.1001-411X.201902007	Yi Mengying, Wang Jing, Lu Peilan, Huang Xinyi, Xia Yingbi, Huang Jiawei, Yan Jiecong, Zhuang Zilin, Liu Jianhua	Antimicrobial resistance and resistance genes of Escherichia coli from pets	Journal of South China Agricultural University	2019	2016.7	2017.7	dog	faeces, nasopharyngeal swab, urine, skin, ear, saliva，eye, blood, abscess	health and sick	MIC	Escherichia.	coli	319 (nhealth=127, nsick=192)	63.64% (Phealth=85.83%, Psick=48.96%)	203 (nhealth=109, nsick=94)	ceftazidime	22.66	CLSI	16	Guangzhou
DOI: 10.7671/j.issn.1001-411X.201902007	Yi Mengying, Wang Jing, Lu Peilan, Huang Xinyi, Xia Yingbi, Huang Jiawei, Yan Jiecong, Zhuang Zilin, Liu Jianhua	Antimicrobial resistance and resistance genes of Escherichia coli from pets	Journal of South China Agricultural University	2019	2016.7	2017.7	dog	faeces, nasopharyngeal swab, urine, skin, ear, saliva，eye, blood, abscess	health and sick	MIC	Escherichia.	coli	319 (nhealth=127, nsick=192)	63.64% (Phealth=85.83%, Psick=48.96%)	203 (nhealth=109, nsick=94)	gentamicin	38.42	CLSI	16	Guangzhou
DOI: 10.7671/j.issn.1001-411X.201902007	Yi Mengying, Wang Jing, Lu Peilan, Huang Xinyi, Xia Yingbi, Huang Jiawei, Yan Jiecong, Zhuang Zilin, Liu Jianhua	Antimicrobial resistance and resistance genes of Escherichia coli from pets	Journal of South China Agricultural University	2019	2016.7	2017.7	dog	faeces, nasopharyngeal swab, urine, skin, ear, saliva，eye, blood, abscess	health and sick	MIC	Escherichia.	coli	319 (nhealth=127, nsick=192)	63.64% (Phealth=85.83%, Psick=48.96%)	203 (nhealth=109, nsick=94)	amikacin	10.84	CLSI	64	Guangzhou
DOI: 10.7671/j.issn.1001-411X.201902007	Yi Mengying, Wang Jing, Lu Peilan, Huang Xinyi, Xia Yingbi, Huang Jiawei, Yan Jiecong, Zhuang Zilin, Liu Jianhua	Antimicrobial resistance and resistance genes of Escherichia coli from pets	Journal of South China Agricultural University	2019	2016.7	2017.7	dog	faeces, nasopharyngeal swab, urine, skin, ear, saliva，eye, blood, abscess	health and sick	MIC	Escherichia.	coli	319 (nhealth=127, nsick=192)	63.64% (Phealth=85.83%, Psick=48.96%)	203 (nhealth=109, nsick=94)	tetracycline	67	CLSI	16	Guangzhou
DOI: 10.7671/j.issn.1001-411X.201902007	Yi Mengying, Wang Jing, Lu Peilan, Huang Xinyi, Xia Yingbi, Huang Jiawei, Yan Jiecong, Zhuang Zilin, Liu Jianhua	Antimicrobial resistance and resistance genes of Escherichia coli from pets	Journal of South China Agricultural University	2019	2016.7	2017.7	dog	faeces, nasopharyngeal swab, urine, skin, ear, saliva，eye, blood, abscess	health and sick	MIC	Escherichia.	coli	319 (nhealth=127, nsick=192)	63.64% (Phealth=85.83%, Psick=48.96%)	203 (nhealth=109, nsick=94)	doxycycline	52.22	CLSI	16	Guangzhou
DOI: 10.7671/j.issn.1001-411X.201902007	Yi Mengying, Wang Jing, Lu Peilan, Huang Xinyi, Xia Yingbi, Huang Jiawei, Yan Jiecong, Zhuang Zilin, Liu Jianhua	Antimicrobial resistance and resistance genes of Escherichia coli from pets	Journal of South China Agricultural University	2019	2016.7	2017.7	dog	faeces, nasopharyngeal swab, urine, skin, ear, saliva，eye, blood, abscess	health and sick	MIC	Escherichia.	coli	319 (nhealth=127, nsick=192)	63.64% (Phealth=85.83%, Psick=48.96%)	203 (nhealth=109, nsick=94)	florfenicol	40.39	CLSI	32	Guangzhou
DOI: 10.7671/j.issn.1001-411X.201902007	Yi Mengying, Wang Jing, Lu Peilan, Huang Xinyi, Xia Yingbi, Huang Jiawei, Yan Jiecong, Zhuang Zilin, Liu Jianhua	Antimicrobial resistance and resistance genes of Escherichia coli from pets	Journal of South China Agricultural University	2019	2016.7	2017.7	dog	faeces, nasopharyngeal swab, urine, skin, ear, saliva，eye, blood, abscess	health and sick	MIC	Escherichia.	coli	319 (nhealth=127, nsick=192)	63.64% (Phealth=85.83%, Psick=48.96%)	203 (nhealth=109, nsick=94)	ciprofloxacin	45.81	CLSI	4	Guangzhou
DOI: 10.7671/j.issn.1001-411X.201902007	Yi Mengying, Wang Jing, Lu Peilan, Huang Xinyi, Xia Yingbi, Huang Jiawei, Yan Jiecong, Zhuang Zilin, Liu Jianhua	Antimicrobial resistance and resistance genes of Escherichia coli from pets	Journal of South China Agricultural University	2019	2016.7	2017.7	dog	faeces, nasopharyngeal swab, urine, skin, ear, saliva，eye, blood, abscess	health and sick	MIC	Escherichia.	coli	319 (nhealth=127, nsick=192)	63.64% (Phealth=85.83%, Psick=48.96%)	203 (nhealth=109, nsick=94)	fosfomycin	33.99	CLSI	NA	Guangzhou
DOI: 10.7671/j.issn.1001-411X.201902007	Yi Mengying, Wang Jing, Lu Peilan, Huang Xinyi, Xia Yingbi, Huang Jiawei, Yan Jiecong, Zhuang Zilin, Liu Jianhua	Antimicrobial resistance and resistance genes of Escherichia coli from pets	Journal of South China Agricultural University	2019	2016.7	2017.7	dog	faeces, nasopharyngeal swab, urine, skin, ear, saliva，eye, blood, abscess	health and sick	MIC	Escherichia.	coli	319 (nhealth=127, nsick=192)	63.64% (Phealth=85.83%, Psick=48.96%)	203 (nhealth=109, nsick=94)	sulfamethoxazole/trimethoprim	57.64	CLSI	4	Guangzhou
DOI:10.1016/j.vetmic.2010.04.025	Tao Lei , Wei Tian , Liu He, Xian-Hui Huang, Yong-Xue Sun, Yu-Ting Deng, Yan Sun, Dian-Hong Lv, Cong-Ming Wu, Liang-Zong Huang, Jian-Zhong Shen, Jian-Hua Liu a	Antimicrobial resistance in Escherichia coli isolates from food animals, animal food products and companion animals in China	Vet Microbiol	2010	2007.1	2008.1	pet（ncanine=187, ncat=57)	faeces	health and sick	MIC	Escherichia.	coli	NA	NA	244(ncanine=187, ncat=57)	ampicillin	100	CLSI (2008)	NA	Guangzhou
DOI:10.1016/j.vetmic.2010.04.025	Tao Lei , Wei Tian , Liu He, Xian-Hui Huang, Yong-Xue Sun, Yu-Ting Deng, Yan Sun, Dian-Hong Lv, Cong-Ming Wu, Liang-Zong Huang, Jian-Zhong Shen, Jian-Hua Liu a	Antimicrobial resistance in Escherichia coli isolates from food animals, animal food products and companion animals in China	Vet Microbiol	2010	2007.1	2008.1	pet（ncanine=187, ncat=57)	faeces	health and sick	MIC	Escherichia.	coli	NA	NA	244(ncanine=187, ncat=57)	cefazolin	56.2	CLSI (2008)	NA	Guangzhou
DOI:10.1016/j.vetmic.2010.04.025	Tao Lei , Wei Tian , Liu He, Xian-Hui Huang, Yong-Xue Sun, Yu-Ting Deng, Yan Sun, Dian-Hong Lv, Cong-Ming Wu, Liang-Zong Huang, Jian-Zhong Shen, Jian-Hua Liu a	Antimicrobial resistance in Escherichia coli isolates from food animals, animal food products and companion animals in China	Vet Microbiol	2010	2007.1	2008.1	pet（ncanine=187, ncat=57)	faeces	health and sick	MIC	Escherichia.	coli	NA	NA	244(ncanine=187, ncat=57)	ceftriaxone	42.6	CLSI (2008)	NA	Guangzhou
DOI:10.1016/j.vetmic.2010.04.025	Tao Lei , Wei Tian , Liu He, Xian-Hui Huang, Yong-Xue Sun, Yu-Ting Deng, Yan Sun, Dian-Hong Lv, Cong-Ming Wu, Liang-Zong Huang, Jian-Zhong Shen, Jian-Hua Liu a	Antimicrobial resistance in Escherichia coli isolates from food animals, animal food products and companion animals in China	Vet Microbiol	2010	2007.1	2008.1	pet（ncanine=187, ncat=57)	faeces	health and sick	MIC	Escherichia.	coli	NA	NA	244(ncanine=187, ncat=57)	kanamycin	48.6	CLSI (2008)	NA	Guangzhou
DOI:10.1016/j.vetmic.2010.04.025	Tao Lei , Wei Tian , Liu He, Xian-Hui Huang, Yong-Xue Sun, Yu-Ting Deng, Yan Sun, Dian-Hong Lv, Cong-Ming Wu, Liang-Zong Huang, Jian-Zhong Shen, Jian-Hua Liu a	Antimicrobial resistance in Escherichia coli isolates from food animals, animal food products and companion animals in China	Vet Microbiol	2010	2007.1	2008.1	pet（ncanine=187, ncat=57)	faeces	health and sick	MIC	Escherichia.	coli	NA	NA	244(ncanine=187, ncat=57)	gentamicin	60.2	CLSI (2008)	NA	Guangzhou
DOI:10.1016/j.vetmic.2010.04.025	Tao Lei , Wei Tian , Liu He, Xian-Hui Huang, Yong-Xue Sun, Yu-Ting Deng, Yan Sun, Dian-Hong Lv, Cong-Ming Wu, Liang-Zong Huang, Jian-Zhong Shen, Jian-Hua Liu a	Antimicrobial resistance in Escherichia coli isolates from food animals, animal food products and companion animals in China	Vet Microbiol	2010	2007.1	2008.1	pet（ncanine=187, ncat=57)	faeces	health and sick	MIC	Escherichia.	coli	NA	NA	244(ncanine=187, ncat=57)	amikacin	28.5	CLSI (2008)	NA	Guangzhou
DOI:10.1016/j.vetmic.2010.04.025	Tao Lei , Wei Tian , Liu He, Xian-Hui Huang, Yong-Xue Sun, Yu-Ting Deng, Yan Sun, Dian-Hong Lv, Cong-Ming Wu, Liang-Zong Huang, Jian-Zhong Shen, Jian-Hua Liu a	Antimicrobial resistance in Escherichia coli isolates from food animals, animal food products and companion animals in China	Vet Microbiol	2010	2007.1	2008.1	pet（ncanine=187, ncat=57)	faeces	health and sick	MIC	Escherichia.	coli	NA	NA	244(ncanine=187, ncat=57)	chloramphenicol	48.2	CLSI (2008)	NA	Guangzhou
DOI:10.1016/j.vetmic.2010.04.025	Tao Lei , Wei Tian , Liu He, Xian-Hui Huang, Yong-Xue Sun, Yu-Ting Deng, Yan Sun, Dian-Hong Lv, Cong-Ming Wu, Liang-Zong Huang, Jian-Zhong Shen, Jian-Hua Liu a	Antimicrobial resistance in Escherichia coli isolates from food animals, animal food products and companion animals in China	Vet Microbiol	2010	2007.1	2008.1	pet（ncanine=187, ncat=57)	faeces	health and sick	MIC	Escherichia.	coli	NA	NA	244(ncanine=187, ncat=57)	tetracycline	71.9	CLSI (2008)	NA	Guangzhou
DOI:10.1016/j.vetmic.2010.04.025	Tao Lei , Wei Tian , Liu He, Xian-Hui Huang, Yong-Xue Sun, Yu-Ting Deng, Yan Sun, Dian-Hong Lv, Cong-Ming Wu, Liang-Zong Huang, Jian-Zhong Shen, Jian-Hua Liu a	Antimicrobial resistance in Escherichia coli isolates from food animals, animal food products and companion animals in China	Vet Microbiol	2010	2007.1	2008.1	pet（ncanine=187, ncat=57)	faeces	health and sick	MIC	Escherichia.	coli	NA	NA	244(ncanine=187, ncat=57)	nalidixic acid	75.9	CLSI (2008)	NA	Guangzhou
DOI:10.1016/j.vetmic.2010.04.025	Tao Lei , Wei Tian , Liu He, Xian-Hui Huang, Yong-Xue Sun, Yu-Ting Deng, Yan Sun, Dian-Hong Lv, Cong-Ming Wu, Liang-Zong Huang, Jian-Zhong Shen, Jian-Hua Liu a	Antimicrobial resistance in Escherichia coli isolates from food animals, animal food products and companion animals in China	Vet Microbiol	2010	2007.1	2008.1	pet（ncanine=187, ncat=57)	faeces	health and sick	MIC	Escherichia.	coli	NA	NA	244(ncanine=187, ncat=57)	norfloxacin	51	CLSI (2008)	NA	Guangzhou
DOI:10.1016/j.vetmic.2010.04.025	Tao Lei , Wei Tian , Liu He, Xian-Hui Huang, Yong-Xue Sun, Yu-Ting Deng, Yan Sun, Dian-Hong Lv, Cong-Ming Wu, Liang-Zong Huang, Jian-Zhong Shen, Jian-Hua Liu a	Antimicrobial resistance in Escherichia coli isolates from food animals, animal food products and companion animals in China	Vet Microbiol	2010	2007.1	2008.1	pet（ncanine=187, ncat=57)	faeces	health and sick	MIC	Escherichia.	coli	NA	NA	244(ncanine=187, ncat=57)	ciprofloxacin	48.2	CLSI (2008)	NA	Guangzhou
DOI:10.1016/j.vetmic.2010.04.025	Tao Lei , Wei Tian , Liu He, Xian-Hui Huang, Yong-Xue Sun, Yu-Ting Deng, Yan Sun, Dian-Hong Lv, Cong-Ming Wu, Liang-Zong Huang, Jian-Zhong Shen, Jian-Hua Liu a	Antimicrobial resistance in Escherichia coli isolates from food animals, animal food products and companion animals in China	Vet Microbiol	2010	2007.1	2008.1	pet（ncanine=187, ncat=57)	faeces	health and sick	MIC	Escherichia.	coli	NA	NA	244(ncanine=187, ncat=57)	enrofloxacin	55.7	CLSI (2008)	NA	Guangzhou
DOI:10.1016/j.vetmic.2010.04.025	Tao Lei , Wei Tian , Liu He, Xian-Hui Huang, Yong-Xue Sun, Yu-Ting Deng, Yan Sun, Dian-Hong Lv, Cong-Ming Wu, Liang-Zong Huang, Jian-Zhong Shen, Jian-Hua Liu a	Antimicrobial resistance in Escherichia coli isolates from food animals, animal food products and companion animals in China	Vet Microbiol	2010	2007.1	2008.1	pet（ncanine=187, ncat=57)	faeces	health and sick	MIC	Escherichia.	coli	NA	NA	244(ncanine=187, ncat=57)	levoofloxacin	50.2	CLSI (2008)	NA	Guangzhou
DOI:10.1016/j.vetmic.2010.04.025	Tao Lei , Wei Tian , Liu He, Xian-Hui Huang, Yong-Xue Sun, Yu-Ting Deng, Yan Sun, Dian-Hong Lv, Cong-Ming Wu, Liang-Zong Huang, Jian-Zhong Shen, Jian-Hua Liu a	Antimicrobial resistance in Escherichia coli isolates from food animals, animal food products and companion animals in China	Vet Microbiol	2010	2007.1	2008.1	pet（ncanine=187, ncat=57)	faeces	health and sick	MIC	Escherichia.	coli	NA	NA	244(ncanine=187, ncat=57)	sulfamethoxazole/trimethoprim	82.7	CLSI (2008)	NA	Guangzhou
DOI:10.1016/j.vetmic.2019.108540	Zhuoling Yu, Yao Wang, Yanyun Chen, Min Huang, Yang Wang, Zhangqi Shen, Zhaofei Xia, Gebin Li	Antimicrobial resistance of bacterial pathogens isolated from canine urinary tract infections	Vet Microbiol	2020	2016	2018	canine	urine	sick	MIC	Escherichia.	coli	336	0.128	43	amoxicillin/clavulanate	38.1	CLSI（2018）	256/128	Beijing
DOI:10.1016/j.vetmic.2019.108540	Zhuoling Yu, Yao Wang, Yanyun Chen, Min Huang, Yang Wang, Zhangqi Shen, Zhaofei Xia, Gebin Li	Antimicrobial resistance of bacterial pathogens isolated from canine urinary tract infections	Vet Microbiol	2020	2016	2018	canine	urine	sick	MIC	Escherichia.	coli	336	0.128	43	ampicillin	40.48	CLSI（2018）	128	Beijing
DOI:10.1016/j.vetmic.2019.108540	Zhuoling Yu, Yao Wang, Yanyun Chen, Min Huang, Yang Wang, Zhangqi Shen, Zhaofei Xia, Gebin Li	Antimicrobial resistance of bacterial pathogens isolated from canine urinary tract infections	Vet Microbiol	2020	2016	2018	canine	urine	sick	MIC	Escherichia.	coli	336	0.128	43	meropenem	7.14	CLSI（2018）	0.125	Beijing
DOI:10.1016/j.vetmic.2019.108540	Zhuoling Yu, Yao Wang, Yanyun Chen, Min Huang, Yang Wang, Zhangqi Shen, Zhaofei Xia, Gebin Li	Antimicrobial resistance of bacterial pathogens isolated from canine urinary tract infections	Vet Microbiol	2020	2016	2018	canine	urine	sick	MIC	Escherichia.	coli	336	0.128	43	aztreonam	21.43	CLSI（2018）	64	Beijing
DOI:10.1016/j.vetmic.2019.108540	Zhuoling Yu, Yao Wang, Yanyun Chen, Min Huang, Yang Wang, Zhangqi Shen, Zhaofei Xia, Gebin Li	Antimicrobial resistance of bacterial pathogens isolated from canine urinary tract infections	Vet Microbiol	2020	2016	2018	canine	urine	sick	MIC	Escherichia.	coli	336	0.128	43	polymyxin E	7.14	CLSI（2018）	2	Beijing
DOI:10.1016/j.vetmic.2019.108540	Zhuoling Yu, Yao Wang, Yanyun Chen, Min Huang, Yang Wang, Zhangqi Shen, Zhaofei Xia, Gebin Li	Antimicrobial resistance of bacterial pathogens isolated from canine urinary tract infections	Vet Microbiol	2020	2016	2018	canine	urine	sick	MIC	Escherichia.	coli	336	0.128	43	ceftazidime	59.52	CLSI（2018）	128	Beijing
DOI:10.1016/j.vetmic.2019.108540	Zhuoling Yu, Yao Wang, Yanyun Chen, Min Huang, Yang Wang, Zhangqi Shen, Zhaofei Xia, Gebin Li	Antimicrobial resistance of bacterial pathogens isolated from canine urinary tract infections	Vet Microbiol	2020	2016	2018	canine	urine	sick	MIC	Escherichia.	coli	336	0.128	43	ceftriaxone	23.81	CLSI（2018）	128	Beijing
DOI:10.1016/j.vetmic.2019.108540	Zhuoling Yu, Yao Wang, Yanyun Chen, Min Huang, Yang Wang, Zhangqi Shen, Zhaofei Xia, Gebin Li	Antimicrobial resistance of bacterial pathogens isolated from canine urinary tract infections	Vet Microbiol	2020	2016	2018	canine	urine	sick	MIC	Escherichia.	coli	336	0.128	43	cefotaxime	19.05	CLSI（2018）	128	Beijing
DOI:10.1016/j.vetmic.2019.108540	Zhuoling Yu, Yao Wang, Yanyun Chen, Min Huang, Yang Wang, Zhangqi Shen, Zhaofei Xia, Gebin Li	Antimicrobial resistance of bacterial pathogens isolated from canine urinary tract infections	Vet Microbiol	2020	2016	2018	canine	urine	sick	MIC	Escherichia.	coli	336	0.128	43	gentamicin	19.05	CLSI（2018）	16	Beijing
DOI:10.1016/j.vetmic.2019.108540	Zhuoling Yu, Yao Wang, Yanyun Chen, Min Huang, Yang Wang, Zhangqi Shen, Zhaofei Xia, Gebin Li	Antimicrobial resistance of bacterial pathogens isolated from canine urinary tract infections	Vet Microbiol	2020	2016	2018	canine	urine	sick	MIC	Escherichia.	coli	336	0.128	43	kanamycin	16.67	CLSI（2018）	16	Beijing
DOI:10.1016/j.vetmic.2019.108540	Zhuoling Yu, Yao Wang, Yanyun Chen, Min Huang, Yang Wang, Zhangqi Shen, Zhaofei Xia, Gebin Li	Antimicrobial resistance of bacterial pathogens isolated from canine urinary tract infections	Vet Microbiol	2020	2016	2018	canine	urine	sick	MIC	Escherichia.	coli	336	0.128	43	amikacin	2.38	CLSI（2018）	8	Beijing
DOI:10.1016/j.vetmic.2019.108540	Zhuoling Yu, Yao Wang, Yanyun Chen, Min Huang, Yang Wang, Zhangqi Shen, Zhaofei Xia, Gebin Li	Antimicrobial resistance of bacterial pathogens isolated from canine urinary tract infections	Vet Microbiol	2020	2016	2018	canine	urine	sick	MIC	Escherichia.	coli	336	0.128	43	ciprofloxacin	21.43	CLSI（2018）	32	Beijing
DOI:10.1016/j.vetmic.2019.108540	Zhuoling Yu, Yao Wang, Yanyun Chen, Min Huang, Yang Wang, Zhangqi Shen, Zhaofei Xia, Gebin Li	Antimicrobial resistance of bacterial pathogens isolated from canine urinary tract infections	Vet Microbiol	2020	2016	2018	canine	urine	sick	MIC	Escherichia.	coli	336	0.128	43	enrofloxacin	23.81	CLSI（2018）	32	Beijing
DOI:10.1016/j.vetmic.2019.108540	Zhuoling Yu, Yao Wang, Yanyun Chen, Min Huang, Yang Wang, Zhangqi Shen, Zhaofei Xia, Gebin Li	Antimicrobial resistance of bacterial pathogens isolated from canine urinary tract infections	Vet Microbiol	2020	2016	2018	canine	urine	sick	MIC	Escherichia.	coli	336	0.128	43	doxycycline	19.05	CLSI（2018）	32	Beijing
DOI:10.1016/j.vetmic.2019.108540	Zhuoling Yu, Yao Wang, Yanyun Chen, Min Huang, Yang Wang, Zhangqi Shen, Zhaofei Xia, Gebin Li	Antimicrobial resistance of bacterial pathogens isolated from canine urinary tract infections	Vet Microbiol	2020	2016	2018	canine	urine	sick	MIC	Escherichia.	coli	336	0.128	43	florfenicol	42.86	CLSI（2018）	16	Beijing
DOI: 10.3864/j.issn.0578-1752.2010.16.022	Zhu Hengqian, Liao Xiaoping, Chen Chaoxi, Wang Xiumei, Sun Jian, Sun ying, Li Liang, Zhang Meijun, Liu Yahong	Detection of Plasmid-Mediated Quinolone Resistance in Clinical Isolates of Escherichia coli from Pet Animals	Scientia Agricultura Sinica	2010	2009	2009	pet（ncanine=92,ncat=69,nother=3)	anal swab	health and sick	MIC	Escherichia.	coli	NA	NA	164 (nhealth=47, nsick=116)	enrofloxacin	45.73	CLSI	NA	Guangzhou
DOI: 10.3864/j.issn.0578-1752.2010.16.022	Zhu Hengqian, Liao Xiaoping, Chen Chaoxi, Wang Xiumei, Sun Jian, Sun ying, Li Liang, Zhang Meijun, Liu Yahong	Detection of Plasmid-Mediated Quinolone Resistance in Clinical Isolates of Escherichia coli from Pet Animals	Scientia Agricultura Sinica	2010	2009	2009	pet（ncanine=92,ncat=69,nother=3)	anal swab	health and sick	MIC	Escherichia.	coli	NA	NA	164 (nhealth=47, nsick=116)	ciprofloxacin	43.9	CLSI	NA	Guangzhou
DOI: 10.3864/j.issn.0578-1752.2010.16.022	Zhu Hengqian, Liao Xiaoping, Chen Chaoxi, Wang Xiumei, Sun Jian, Sun ying, Li Liang, Zhang Meijun, Liu Yahong	Detection of Plasmid-Mediated Quinolone Resistance in Clinical Isolates of Escherichia coli from Pet Animals	Scientia Agricultura Sinica	2010	2009	2009	pet（ncanine=92,ncat=69,nother=3)	anal swab	health and sick	MIC	Escherichia.	coli	NA	NA	164 (nhealth=47, nsick=116)	levoofloxacin	34.15	CLSI	NA	Guangzhou
DOI: 10.3864/j.issn.0578-1752.2010.16.022	Zhu Hengqian, Liao Xiaoping, Chen Chaoxi, Wang Xiumei, Sun Jian, Sun ying, Li Liang, Zhang Meijun, Liu Yahong	Detection of Plasmid-Mediated Quinolone Resistance in Clinical Isolates of Escherichia coli from Pet Animals	Scientia Agricultura Sinica	2010	2009	2009	pet（ncanine=92,ncat=69,nother=3)	anal swab	health and sick	MIC	Escherichia.	coli	NA	NA	164 (nhealth=47, nsick=116)	streptomycin	46.34	CLSI	NA	Guangzhou
DOI: 10.3864/j.issn.0578-1752.2010.16.022	Zhu Hengqian, Liao Xiaoping, Chen Chaoxi, Wang Xiumei, Sun Jian, Sun ying, Li Liang, Zhang Meijun, Liu Yahong	Detection of Plasmid-Mediated Quinolone Resistance in Clinical Isolates of Escherichia coli from Pet Animals	Scientia Agricultura Sinica	2010	2009	2009	pet（ncanine=92,ncat=69,nother=3)	anal swab	health and sick	MIC	Escherichia.	coli	NA	NA	164 (nhealth=47, nsick=116)	kanamycin	37.8	CLSI	NA	Guangzhou
DOI: 10.3864/j.issn.0578-1752.2010.16.022	Zhu Hengqian, Liao Xiaoping, Chen Chaoxi, Wang Xiumei, Sun Jian, Sun ying, Li Liang, Zhang Meijun, Liu Yahong	Detection of Plasmid-Mediated Quinolone Resistance in Clinical Isolates of Escherichia coli from Pet Animals	Scientia Agricultura Sinica	2010	2009	2009	pet（ncanine=92,ncat=69,nother=3)	anal swab	health and sick	MIC	Escherichia.	coli	NA	NA	164 (nhealth=47, nsick=116)	apramycin	7.32	CLSI	NA	Guangzhou
DOI: 10.3864/j.issn.0578-1752.2010.16.022	Zhu Hengqian, Liao Xiaoping, Chen Chaoxi, Wang Xiumei, Sun Jian, Sun ying, Li Liang, Zhang Meijun, Liu Yahong	Detection of Plasmid-Mediated Quinolone Resistance in Clinical Isolates of Escherichia coli from Pet Animals	Scientia Agricultura Sinica	2010	2009	2009	pet（ncanine=92,ncat=69,nother=3)	anal swab	health and sick	MIC	Escherichia.	coli	NA	NA	164 (nhealth=47, nsick=116)	gentamicin	42.68	CLSI	NA	Guangzhou
DOI: 10.3864/j.issn.0578-1752.2010.16.022	Zhu Hengqian, Liao Xiaoping, Chen Chaoxi, Wang Xiumei, Sun Jian, Sun ying, Li Liang, Zhang Meijun, Liu Yahong	Detection of Plasmid-Mediated Quinolone Resistance in Clinical Isolates of Escherichia coli from Pet Animals	Scientia Agricultura Sinica	2010	2009	2009	pet（ncanine=92,ncat=69,nother=3)	anal swab	health and sick	MIC	Escherichia.	coli	NA	NA	164 (nhealth=47, nsick=116)	chloramphenicol	37.02	CLSI	NA	Guangzhou
DOI: 10.3864/j.issn.0578-1752.2010.16.022	Zhu Hengqian, Liao Xiaoping, Chen Chaoxi, Wang Xiumei, Sun Jian, Sun ying, Li Liang, Zhang Meijun, Liu Yahong	Detection of Plasmid-Mediated Quinolone Resistance in Clinical Isolates of Escherichia coli from Pet Animals	Scientia Agricultura Sinica	2010	2009	2009	pet（ncanine=92,ncat=69,nother=3)	anal swab	health and sick	MIC	Escherichia.	coli	NA	NA	164 (nhealth=47, nsick=116)	florfenicol	14.02	CLSI	NA	Guangzhou
DOI: 10.3864/j.issn.0578-1752.2010.16.022	Zhu Hengqian, Liao Xiaoping, Chen Chaoxi, Wang Xiumei, Sun Jian, Sun ying, Li Liang, Zhang Meijun, Liu Yahong	Detection of Plasmid-Mediated Quinolone Resistance in Clinical Isolates of Escherichia coli from Pet Animals	Scientia Agricultura Sinica	2010	2009	2009	pet（ncanine=92,ncat=69,nother=3)	anal swab	health and sick	MIC	Escherichia.	coli	NA	NA	164 (nhealth=47, nsick=116)	ceftriaxone	37.8	CLSI	NA	Guangzhou
DOI: 10.3864/j.issn.0578-1752.2010.16.022	Zhu Hengqian, Liao Xiaoping, Chen Chaoxi, Wang Xiumei, Sun Jian, Sun ying, Li Liang, Zhang Meijun, Liu Yahong	Detection of Plasmid-Mediated Quinolone Resistance in Clinical Isolates of Escherichia coli from Pet Animals	Scientia Agricultura Sinica	2010	2009	2009	pet（ncanine=92,ncat=69,nother=3)	anal swab	health and sick	MIC	Escherichia.	coli	NA	NA	164 (nhealth=47, nsick=116)	ceftiofur	43.9	CLSI	NA	Guangzhou
DOI: 10.3864/j.issn.0578-1752.2010.16.022	Zhu Hengqian, Liao Xiaoping, Chen Chaoxi, Wang Xiumei, Sun Jian, Sun ying, Li Liang, Zhang Meijun, Liu Yahong	Detection of Plasmid-Mediated Quinolone Resistance in Clinical Isolates of Escherichia coli from Pet Animals	Scientia Agricultura Sinica	2010	2009	2009	pet（ncanine=92,ncat=69,nother=3)	anal swab	health and sick	MIC	Escherichia.	coli	NA	NA	164 (nhealth=47, nsick=116)	doxycycline	66.46	CLSI	NA	Guangzhou
DOI: 10.3864/j.issn.0578-1752.2010.16.022	Zhu Hengqian, Liao Xiaoping, Chen Chaoxi, Wang Xiumei, Sun Jian, Sun ying, Li Liang, Zhang Meijun, Liu Yahong	Detection of Plasmid-Mediated Quinolone Resistance in Clinical Isolates of Escherichia coli from Pet Animals	Scientia Agricultura Sinica	2010	2009	2009	pet（ncanine=92,ncat=69,nother=3)	anal swab	health and sick	MIC	Escherichia.	coli	NA	NA	164 (nhealth=47, nsick=116)	tetracycline	78.66	CLSI	NA	Guangzhou
DOI: 10.3864/j.issn.0578-1752.2010.16.022	Zhu Hengqian, Liao Xiaoping, Chen Chaoxi, Wang Xiumei, Sun Jian, Sun ying, Li Liang, Zhang Meijun, Liu Yahong	Detection of Plasmid-Mediated Quinolone Resistance in Clinical Isolates of Escherichia coli from Pet Animals	Scientia Agricultura Sinica	2010	2009	2009	pet（ncanine=92,ncat=69,nother=3)	anal swab	health and sick	MIC	Escherichia.	coli	NA	NA	164 (nhealth=47, nsick=116)	sulfamethoxazole	95.12	CLSI	NA	Guangzhou
NA	He Liu, Sun Yan, Lei Tao, Luo Qianyi, Deng Yuting, Xu Yanli, Yao Qiongfen, Zheng Hongqing, Li Hui, Liu Jianhua	Investigation of antimicrobial resistance in pet-derived Escherichia coli	Chinese Journal of Veterinary Medicine	2009	2007.11	2008.6	pet	faeces, anal swab, nasopharyngeal swab, wound, skin, ear, throat swab，eye, blood, abscess	health and sick	MIC	Escherichia.	coli	206	0.8786	181	ampicillin	85.6	CLSI	NA	Guangzhou
NA	He Liu, Sun Yan, Lei Tao, Luo Qianyi, Deng Yuting, Xu Yanli, Yao Qiongfen, Zheng Hongqing, Li Hui, Liu Jianhua	Investigation of antimicrobial resistance in pet-derived Escherichia coli	Chinese Journal of Veterinary Medicine	2009	2007.11	2008.6	pet	faeces, anal swab, nasopharyngeal swab, wound, skin, ear, throat swab，eye, blood, abscess	health and sick	MIC	Escherichia.	coli	206	0.8786	181	amoxicillin/clavulanate	12.1	CLSI	NA	Guangzhou
NA	He Liu, Sun Yan, Lei Tao, Luo Qianyi, Deng Yuting, Xu Yanli, Yao Qiongfen, Zheng Hongqing, Li Hui, Liu Jianhua	Investigation of antimicrobial resistance in pet-derived Escherichia coli	Chinese Journal of Veterinary Medicine	2009	2007.11	2008.6	pet	faeces, anal swab, nasopharyngeal swab, wound, skin, ear, throat swab，eye, blood, abscess	health and sick	MIC	Escherichia.	coli	206	0.8786	181	cefazolin	53	CLSI	NA	Guangzhou
NA	He Liu, Sun Yan, Lei Tao, Luo Qianyi, Deng Yuting, Xu Yanli, Yao Qiongfen, Zheng Hongqing, Li Hui, Liu Jianhua	Investigation of antimicrobial resistance in pet-derived Escherichia coli	Chinese Journal of Veterinary Medicine	2009	2007.11	2008.6	pet	faeces, anal swab, nasopharyngeal swab, wound, skin, ear, throat swab，eye, blood, abscess	health and sick	MIC	Escherichia.	coli	206	0.8786	181	ceftriaxone	43.1	CLSI	NA	Guangzhou
NA	He Liu, Sun Yan, Lei Tao, Luo Qianyi, Deng Yuting, Xu Yanli, Yao Qiongfen, Zheng Hongqing, Li Hui, Liu Jianhua	Investigation of antimicrobial resistance in pet-derived Escherichia coli	Chinese Journal of Veterinary Medicine	2009	2007.11	2008.6	pet	faeces, anal swab, nasopharyngeal swab, wound, skin, ear, throat swab，eye, blood, abscess	health and sick	MIC	Escherichia.	coli	206	0.8786	181	ceftiofur	53.6	CLSI	NA	Guangzhou
NA	He Liu, Sun Yan, Lei Tao, Luo Qianyi, Deng Yuting, Xu Yanli, Yao Qiongfen, Zheng Hongqing, Li Hui, Liu Jianhua	Investigation of antimicrobial resistance in pet-derived Escherichia coli	Chinese Journal of Veterinary Medicine	2009	2007.11	2008.6	pet	faeces, anal swab, nasopharyngeal swab, wound, skin, ear, throat swab，eye, blood, abscess	health and sick	MIC	Escherichia.	coli	206	0.8786	181	streptomycin	70.2	CLSI	NA	Guangzhou
NA	He Liu, Sun Yan, Lei Tao, Luo Qianyi, Deng Yuting, Xu Yanli, Yao Qiongfen, Zheng Hongqing, Li Hui, Liu Jianhua	Investigation of antimicrobial resistance in pet-derived Escherichia coli	Chinese Journal of Veterinary Medicine	2009	2007.11	2008.6	pet	faeces, anal swab, nasopharyngeal swab, wound, skin, ear, throat swab，eye, blood, abscess	health and sick	MIC	Escherichia.	coli	206	0.8786	181	spectinomycin	39.2	CLSI	NA	Guangzhou
NA	He Liu, Sun Yan, Lei Tao, Luo Qianyi, Deng Yuting, Xu Yanli, Yao Qiongfen, Zheng Hongqing, Li Hui, Liu Jianhua	Investigation of antimicrobial resistance in pet-derived Escherichia coli	Chinese Journal of Veterinary Medicine	2009	2007.11	2008.6	pet	faeces, anal swab, nasopharyngeal swab, wound, skin, ear, throat swab，eye, blood, abscess	health and sick	MIC	Escherichia.	coli	206	0.8786	181	kanamycin	49.2	CLSI	NA	Guangzhou
NA	He Liu, Sun Yan, Lei Tao, Luo Qianyi, Deng Yuting, Xu Yanli, Yao Qiongfen, Zheng Hongqing, Li Hui, Liu Jianhua	Investigation of antimicrobial resistance in pet-derived Escherichia coli	Chinese Journal of Veterinary Medicine	2009	2007.11	2008.6	pet	faeces, anal swab, nasopharyngeal swab, wound, skin, ear, throat swab，eye, blood, abscess	health and sick	MIC	Escherichia.	coli	206	0.8786	181	gentamicin	55.8	CLSI	NA	Guangzhou
NA	He Liu, Sun Yan, Lei Tao, Luo Qianyi, Deng Yuting, Xu Yanli, Yao Qiongfen, Zheng Hongqing, Li Hui, Liu Jianhua	Investigation of antimicrobial resistance in pet-derived Escherichia coli	Chinese Journal of Veterinary Medicine	2009	2007.11	2008.6	pet	faeces, anal swab, nasopharyngeal swab, wound, skin, ear, throat swab，eye, blood, abscess	health and sick	MIC	Escherichia.	coli	206	0.8786	181	neomycin	26.5	CLSI	NA	Guangzhou
NA	He Liu, Sun Yan, Lei Tao, Luo Qianyi, Deng Yuting, Xu Yanli, Yao Qiongfen, Zheng Hongqing, Li Hui, Liu Jianhua	Investigation of antimicrobial resistance in pet-derived Escherichia coli	Chinese Journal of Veterinary Medicine	2009	2007.11	2008.6	pet	faeces, anal swab, nasopharyngeal swab, wound, skin, ear, throat swab，eye, blood, abscess	health and sick	MIC	Escherichia.	coli	206	0.8786	181	amikacin	30.4	CLSI	NA	Guangzhou
NA	He Liu, Sun Yan, Lei Tao, Luo Qianyi, Deng Yuting, Xu Yanli, Yao Qiongfen, Zheng Hongqing, Li Hui, Liu Jianhua	Investigation of antimicrobial resistance in pet-derived Escherichia coli	Chinese Journal of Veterinary Medicine	2009	2007.11	2008.6	pet	faeces, anal swab, nasopharyngeal swab, wound, skin, ear, throat swab，eye, blood, abscess	health and sick	MIC	Escherichia.	coli	206	0.8786	181	apramycin	5.5	CLSI	NA	Guangzhou
NA	He Liu, Sun Yan, Lei Tao, Luo Qianyi, Deng Yuting, Xu Yanli, Yao Qiongfen, Zheng Hongqing, Li Hui, Liu Jianhua	Investigation of antimicrobial resistance in pet-derived Escherichia coli	Chinese Journal of Veterinary Medicine	2009	2007.11	2008.6	pet	faeces, anal swab, nasopharyngeal swab, wound, skin, ear, throat swab，eye, blood, abscess	health and sick	MIC	Escherichia.	coli	206	0.8786	181	colistin	2.2	CLSI	NA	Guangzhou
NA	He Liu, Sun Yan, Lei Tao, Luo Qianyi, Deng Yuting, Xu Yanli, Yao Qiongfen, Zheng Hongqing, Li Hui, Liu Jianhua	Investigation of antimicrobial resistance in pet-derived Escherichia coli	Chinese Journal of Veterinary Medicine	2009	2007.11	2008.6	pet	faeces, anal swab, nasopharyngeal swab, wound, skin, ear, throat swab，eye, blood, abscess	health and sick	MIC	Escherichia.	coli	206	0.8786	181	tetracycline	70.7	CLSI	NA	Guangzhou
NA	He Liu, Sun Yan, Lei Tao, Luo Qianyi, Deng Yuting, Xu Yanli, Yao Qiongfen, Zheng Hongqing, Li Hui, Liu Jianhua	Investigation of antimicrobial resistance in pet-derived Escherichia coli	Chinese Journal of Veterinary Medicine	2009	2007.11	2008.6	pet	faeces, anal swab, nasopharyngeal swab, wound, skin, ear, throat swab，eye, blood, abscess	health and sick	MIC	Escherichia.	coli	206	0.8786	181	chloramphenicol	48.1	CLSI	NA	Guangzhou
NA	He Liu, Sun Yan, Lei Tao, Luo Qianyi, Deng Yuting, Xu Yanli, Yao Qiongfen, Zheng Hongqing, Li Hui, Liu Jianhua	Investigation of antimicrobial resistance in pet-derived Escherichia coli	Chinese Journal of Veterinary Medicine	2009	2007.11	2008.6	pet	faeces, anal swab, nasopharyngeal swab, wound, skin, ear, throat swab，eye, blood, abscess	health and sick	MIC	Escherichia.	coli	206	0.8786	181	florfenicol	18.8	CLSI	NA	Guangzhou
NA	He Liu, Sun Yan, Lei Tao, Luo Qianyi, Deng Yuting, Xu Yanli, Yao Qiongfen, Zheng Hongqing, Li Hui, Liu Jianhua	Investigation of antimicrobial resistance in pet-derived Escherichia coli	Chinese Journal of Veterinary Medicine	2009	2007.11	2008.6	pet	faeces, anal swab, nasopharyngeal swab, wound, skin, ear, throat swab，eye, blood, abscess	health and sick	MIC	Escherichia.	coli	206	0.8786	181	norfloxacin	46.4	CLSI	NA	Guangzhou
NA	He Liu, Sun Yan, Lei Tao, Luo Qianyi, Deng Yuting, Xu Yanli, Yao Qiongfen, Zheng Hongqing, Li Hui, Liu Jianhua	Investigation of antimicrobial resistance in pet-derived Escherichia coli	Chinese Journal of Veterinary Medicine	2009	2007.11	2008.6	pet	faeces, anal swab, nasopharyngeal swab, wound, skin, ear, throat swab，eye, blood, abscess	health and sick	MIC	Escherichia.	coli	206	0.8786	181	ciprofloxacin	46.4	CLSI	NA	Guangzhou
NA	He Liu, Sun Yan, Lei Tao, Luo Qianyi, Deng Yuting, Xu Yanli, Yao Qiongfen, Zheng Hongqing, Li Hui, Liu Jianhua	Investigation of antimicrobial resistance in pet-derived Escherichia coli	Chinese Journal of Veterinary Medicine	2009	2007.11	2008.6	pet	faeces, anal swab, nasopharyngeal swab, wound, skin, ear, throat swab，eye, blood, abscess	health and sick	MIC	Escherichia.	coli	206	0.8786	181	enrofloxacin	48.1	CLSI	NA	Guangzhou
NA	He Liu, Sun Yan, Lei Tao, Luo Qianyi, Deng Yuting, Xu Yanli, Yao Qiongfen, Zheng Hongqing, Li Hui, Liu Jianhua	Investigation of antimicrobial resistance in pet-derived Escherichia coli	Chinese Journal of Veterinary Medicine	2009	2007.11	2008.6	pet	faeces, anal swab, nasopharyngeal swab, wound, skin, ear, throat swab，eye, blood, abscess	health and sick	MIC	Escherichia.	coli	206	0.8786	181	levoofloxacin	45.9	CLSI	NA	Guangzhou
DOI: 10.3969/j.issn.1008-0589.2011.08.06	Zhang Meijun, Liao Xiaoping, Wang Xiumei, Zhu Hengqian, Sun Jian, Sun Ying, Wang Yang, Zhuang Na, Liu Yuhong	Prevalence of serotypes, virulence genes and antimicrobial susceptibility of Escherichia coli isolated from pets	Chinese Journal of Preventive Veterinary Medicine	2011	2009.8	2010.5	pet（ncanine=122,ncat=55)	anal swab	health and sick	MIC	Escherichia.	coli	NA	NA	177 (nhealth=83, nsick=94)	ceftiofur	50.28	CLSI	NA	Guangzhou
DOI: 10.3969/j.issn.1008-0589.2011.08.06	Zhang Meijun, Liao Xiaoping, Wang Xiumei, Zhu Hengqian, Sun Jian, Sun Ying, Wang Yang, Zhuang Na, Liu Yuhong	Prevalence of serotypes, virulence genes and antimicrobial susceptibility of Escherichia coli isolated from pets	Chinese Journal of Preventive Veterinary Medicine	2011	2009.8	2010.5	pet（ncanine=122,ncat=55)	anal swab	health and sick	MIC	Escherichia.	coli	NA	NA	177 (nhealth=83, nsick=94)	ceftriaxone	31.07	CLSI	NA	Guangzhou
DOI: 10.3969/j.issn.1008-0589.2011.08.06	Zhang Meijun, Liao Xiaoping, Wang Xiumei, Zhu Hengqian, Sun Jian, Sun Ying, Wang Yang, Zhuang Na, Liu Yuhong	Prevalence of serotypes, virulence genes and antimicrobial susceptibility of Escherichia coli isolated from pets	Chinese Journal of Preventive Veterinary Medicine	2011	2009.8	2010.5	pet（ncanine=122,ncat=55)	anal swab	health and sick	MIC	Escherichia.	coli	NA	NA	177 (nhealth=83, nsick=94)	streptomycin	44.07	CLSI	NA	Guangzhou
DOI: 10.3969/j.issn.1008-0589.2011.08.06	Zhang Meijun, Liao Xiaoping, Wang Xiumei, Zhu Hengqian, Sun Jian, Sun Ying, Wang Yang, Zhuang Na, Liu Yuhong	Prevalence of serotypes, virulence genes and antimicrobial susceptibility of Escherichia coli isolated from pets	Chinese Journal of Preventive Veterinary Medicine	2011	2009.8	2010.5	pet（ncanine=122,ncat=55)	anal swab	health and sick	MIC	Escherichia.	coli	NA	NA	177 (nhealth=83, nsick=94)	gentamicin	49.72	CLSI	NA	Guangzhou
DOI: 10.3969/j.issn.1008-0589.2011.08.06	Zhang Meijun, Liao Xiaoping, Wang Xiumei, Zhu Hengqian, Sun Jian, Sun Ying, Wang Yang, Zhuang Na, Liu Yuhong	Prevalence of serotypes, virulence genes and antimicrobial susceptibility of Escherichia coli isolated from pets	Chinese Journal of Preventive Veterinary Medicine	2011	2009.8	2010.5	pet（ncanine=122,ncat=55)	anal swab	health and sick	MIC	Escherichia.	coli	NA	NA	177 (nhealth=83, nsick=94)	amikacin	12.43	CLSI	NA	Guangzhou
DOI: 10.3969/j.issn.1008-0589.2011.08.06	Zhang Meijun, Liao Xiaoping, Wang Xiumei, Zhu Hengqian, Sun Jian, Sun Ying, Wang Yang, Zhuang Na, Liu Yuhong	Prevalence of serotypes, virulence genes and antimicrobial susceptibility of Escherichia coli isolated from pets	Chinese Journal of Preventive Veterinary Medicine	2011	2009.8	2010.5	pet（ncanine=122,ncat=55)	anal swab	health and sick	MIC	Escherichia.	coli	NA	NA	177 (nhealth=83, nsick=94)	apramycin	6.78	CLSI	NA	Guangzhou
DOI: 10.3969/j.issn.1008-0589.2011.08.06	Zhang Meijun, Liao Xiaoping, Wang Xiumei, Zhu Hengqian, Sun Jian, Sun Ying, Wang Yang, Zhuang Na, Liu Yuhong	Prevalence of serotypes, virulence genes and antimicrobial susceptibility of Escherichia coli isolated from pets	Chinese Journal of Preventive Veterinary Medicine	2011	2009.8	2010.5	pet（ncanine=122,ncat=55)	anal swab	health and sick	MIC	Escherichia.	coli	NA	NA	177 (nhealth=83, nsick=94)	kanamycin	32.2	CLSI	NA	Guangzhou
DOI: 10.3969/j.issn.1008-0589.2011.08.06	Zhang Meijun, Liao Xiaoping, Wang Xiumei, Zhu Hengqian, Sun Jian, Sun Ying, Wang Yang, Zhuang Na, Liu Yuhong	Prevalence of serotypes, virulence genes and antimicrobial susceptibility of Escherichia coli isolated from pets	Chinese Journal of Preventive Veterinary Medicine	2011	2009.8	2010.5	pet（ncanine=122,ncat=55)	anal swab	health and sick	MIC	Escherichia.	coli	NA	NA	177 (nhealth=83, nsick=94)	tetracycline	73.45	CLSI	NA	Guangzhou
DOI: 10.3969/j.issn.1008-0589.2011.08.06	Zhang Meijun, Liao Xiaoping, Wang Xiumei, Zhu Hengqian, Sun Jian, Sun Ying, Wang Yang, Zhuang Na, Liu Yuhong	Prevalence of serotypes, virulence genes and antimicrobial susceptibility of Escherichia coli isolated from pets	Chinese Journal of Preventive Veterinary Medicine	2011	2009.8	2010.5	pet（ncanine=122,ncat=55)	anal swab	health and sick	MIC	Escherichia.	coli	NA	NA	177 (nhealth=83, nsick=94)	doxycycline	63.84	CLSI	NA	Guangzhou
DOI: 10.3969/j.issn.1008-0589.2011.08.06	Zhang Meijun, Liao Xiaoping, Wang Xiumei, Zhu Hengqian, Sun Jian, Sun Ying, Wang Yang, Zhuang Na, Liu Yuhong	Prevalence of serotypes, virulence genes and antimicrobial susceptibility of Escherichia coli isolated from pets	Chinese Journal of Preventive Veterinary Medicine	2011	2009.8	2010.5	pet（ncanine=122,ncat=55)	anal swab	health and sick	MIC	Escherichia.	coli	NA	NA	177 (nhealth=83, nsick=94)	chloramphenicol	38.42	CLSI	NA	Guangzhou
DOI: 10.3969/j.issn.1008-0589.2011.08.06	Zhang Meijun, Liao Xiaoping, Wang Xiumei, Zhu Hengqian, Sun Jian, Sun Ying, Wang Yang, Zhuang Na, Liu Yuhong	Prevalence of serotypes, virulence genes and antimicrobial susceptibility of Escherichia coli isolated from pets	Chinese Journal of Preventive Veterinary Medicine	2011	2009.8	2010.5	pet（ncanine=122,ncat=55)	anal swab	health and sick	MIC	Escherichia.	coli	NA	NA	177 (nhealth=83, nsick=94)	florfenicol	25.42	CLSI	NA	Guangzhou
DOI: 10.3969/j.issn.1008-0589.2011.08.06	Zhang Meijun, Liao Xiaoping, Wang Xiumei, Zhu Hengqian, Sun Jian, Sun Ying, Wang Yang, Zhuang Na, Liu Yuhong	Prevalence of serotypes, virulence genes and antimicrobial susceptibility of Escherichia coli isolated from pets	Chinese Journal of Preventive Veterinary Medicine	2011	2009.8	2010.5	pet（ncanine=122,ncat=55)	anal swab	health and sick	MIC	Escherichia.	coli	NA	NA	177 (nhealth=83, nsick=94)	enrofloxacin	42.37	CLSI	NA	Guangzhou
DOI: 10.3969/j.issn.1008-0589.2011.08.06	Zhang Meijun, Liao Xiaoping, Wang Xiumei, Zhu Hengqian, Sun Jian, Sun Ying, Wang Yang, Zhuang Na, Liu Yuhong	Prevalence of serotypes, virulence genes and antimicrobial susceptibility of Escherichia coli isolated from pets	Chinese Journal of Preventive Veterinary Medicine	2011	2009.8	2010.5	pet（ncanine=122,ncat=55)	anal swab	health and sick	MIC	Escherichia.	coli	NA	NA	177 (nhealth=83, nsick=94)	ciprofloxacin	40.68	CLSI	NA	Guangzhou
DOI: 10.3969/j.issn.1008-0589.2011.08.06	Zhang Meijun, Liao Xiaoping, Wang Xiumei, Zhu Hengqian, Sun Jian, Sun Ying, Wang Yang, Zhuang Na, Liu Yuhong	Prevalence of serotypes, virulence genes and antimicrobial susceptibility of Escherichia coli isolated from pets	Chinese Journal of Preventive Veterinary Medicine	2011	2009.8	2010.5	pet（ncanine=122,ncat=55)	anal swab	health and sick	MIC	Escherichia.	coli	NA	NA	177 (nhealth=83, nsick=94)	levoofloxacin	36.72	CLSI	NA	Guangzhou
DOI:10.19386/j.cnki.jxnyxb.2015.10.024	Cui Yaoming，Song Xiaoyan，Wang Lingfei，Liu Baoguang，Tian Yakai，Hu Gongzheng	Detection of Resistance of Dog-derived Escherichia coli Isolates to Tetracyclines	Acta Agriculturae Jiangxi	2015	2011.1	2012.5	canine	NA	NA	MIC	Escherichia.	coli	NA	NA	53	tetracycline	79.3	CLSI	16	Henan
DOI:10.19386/j.cnki.jxnyxb.2015.10.024	Cui Yaoming，Song Xiaoyan，Wang Lingfei，Liu Baoguang，Tian Yakai，Hu Gongzheng	Detection of Resistance of Dog-derived Escherichia coli Isolates to Tetracyclines	Acta Agriculturae Jiangxi	2015	2011.1	2012.5	canine	NA	NA	MIC	Escherichia.	coli	NA	NA	53	oxytetracycline	86.1	CLSI	32	Henan
DOI:10.19386/j.cnki.jxnyxb.2015.10.024	Cui Yaoming，Song Xiaoyan，Wang Lingfei，Liu Baoguang，Tian Yakai，Hu Gongzheng	Detection of Resistance of Dog-derived Escherichia coli Isolates to Tetracyclines	Acta Agriculturae Jiangxi	2015	2011.1	2012.5	canine	NA	NA	MIC	Escherichia.	coli	NA	NA	53	doxycycline	69.8	CLSI	8	Henan
DOI:10.19386/j.cnki.jxnyxb.2015.10.024	Cui Yaoming，Song Xiaoyan，Wang Lingfei，Liu Baoguang，Tian Yakai，Hu Gongzheng	Detection of Resistance of Dog-derived Escherichia coli Isolates to Tetracyclines	Acta Agriculturae Jiangxi	2015	2011.1	2012.5	canine	NA	NA	MIC	Escherichia.	coli	NA	NA	53	minocycline	24.5	CLSI	2	Henan
DOI:10.19386/j.cnki.jxnyxb.2015.10.024	Cui Yaoming，Song Xiaoyan，Wang Lingfei，Liu Baoguang，Tian Yakai，Hu Gongzheng	Detection of Resistance of Dog-derived Escherichia coli Isolates to Tetracyclines	Acta Agriculturae Jiangxi	2015	2011.1	2012.5	canine	NA	NA	MIC	Escherichia.	coli	NA	NA	53	ceftiofur	69.8	CLSI	16	Henan
DOI:10.19386/j.cnki.jxnyxb.2015.10.024	Cui Yaoming，Song Xiaoyan，Wang Lingfei，Liu Baoguang，Tian Yakai，Hu Gongzheng	Detection of Resistance of Dog-derived Escherichia coli Isolates to Tetracyclines	Acta Agriculturae Jiangxi	2015	2011.1	2012.5	canine	NA	NA	MIC	Escherichia.	coli	NA	NA	53	ceftiofur/sulbactam	45.3	CLSI	4	Henan
DOI:10.19386/j.cnki.jxnyxb.2015.10.024	Cui Yaoming，Song Xiaoyan，Wang Lingfei，Liu Baoguang，Tian Yakai，Hu Gongzheng	Detection of Resistance of Dog-derived Escherichia coli Isolates to Tetracyclines	Acta Agriculturae Jiangxi	2015	2011.1	2012.5	canine	NA	NA	MIC	Escherichia.	coli	NA	NA	53	ciprofloxacin	66	CLSI	8	Henan
DOI:10.19386/j.cnki.jxnyxb.2015.10.024	Cui Yaoming，Song Xiaoyan，Wang Lingfei，Liu Baoguang，Tian Yakai，Hu Gongzheng	Detection of Resistance of Dog-derived Escherichia coli Isolates to Tetracyclines	Acta Agriculturae Jiangxi	2015	2011.1	2012.5	canine	NA	NA	MIC	Escherichia.	coli	NA	NA	53	colistin	0	CLSI	0.25	Henan
DOI:10.19386/j.cnki.jxnyxb.2015.10.024	Cui Yaoming，Song Xiaoyan，Wang Lingfei，Liu Baoguang，Tian Yakai，Hu Gongzheng	Detection of Resistance of Dog-derived Escherichia coli Isolates to Tetracyclines	Acta Agriculturae Jiangxi	2015	2011.1	2012.5	canine	NA	NA	MIC	Escherichia.	coli	NA	NA	53	gatifloxacin	66	CLSI	8	Henan
DOI:10.19386/j.cnki.jxnyxb.2015.10.024	Cui Yaoming，Song Xiaoyan，Wang Lingfei，Liu Baoguang，Tian Yakai，Hu Gongzheng	Detection of Resistance of Dog-derived Escherichia coli Isolates to Tetracyclines	Acta Agriculturae Jiangxi	2015	2011.1	2012.5	canine	NA	NA	MIC	Escherichia.	coli	NA	NA	53	amikacin	49.1	CLSI	32	Henan
DOI: 10.3389/fmicb.2019.02852	Yanyun Chen, Zhihai Liu, Yaru Zhang, Zhenbiao Zhang, Lei Lei, Zhaofei Xia	Increasing Prevalence of ESBL-Producing Multidrug Resistance Escherichia coli From Diseased Pets in Beijing, China From 2012 to 2017	Front Microbiol	2019	2012	2017	pet（ncanine=1565,ncat=321)	urine, pyoderma, ear swabs, effusions, others	sick	MIC	Escherichia.	coli	1886 (ncanine=1565,ncat=321)	0.0673	127	ampicillin	77.95	CLSI (2015); EUCAST (2019)	NA	Beijing
DOI: 10.3389/fmicb.2019.02852	Yanyun Chen, Zhihai Liu, Yaru Zhang, Zhenbiao Zhang, Lei Lei, Zhaofei Xia	Increasing Prevalence of ESBL-Producing Multidrug Resistance Escherichia coli From Diseased Pets in Beijing, China From 2012 to 2017	Front Microbiol	2019	2012	2017	pet（ncanine=1565,ncat=321)	urine, pyoderma, ear swabs, effusions, others	sick	MIC	Escherichia.	coli	1886 (ncanine=1565,ncat=321)	0.0673	127	cefazolin	65.35	CLSI (2015); EUCAST (2019)	NA	Beijing
DOI: 10.3389/fmicb.2019.02852	Yanyun Chen, Zhihai Liu, Yaru Zhang, Zhenbiao Zhang, Lei Lei, Zhaofei Xia	Increasing Prevalence of ESBL-Producing Multidrug Resistance Escherichia coli From Diseased Pets in Beijing, China From 2012 to 2017	Front Microbiol	2019	2012	2017	pet（ncanine=1565,ncat=321)	urine, pyoderma, ear swabs, effusions, others	sick	MIC	Escherichia.	coli	1886 (ncanine=1565,ncat=321)	0.0673	127	cefotaxime	58.27	CLSI (2015); EUCAST (2019)	NA	Beijing
DOI: 10.3389/fmicb.2019.02852	Yanyun Chen, Zhihai Liu, Yaru Zhang, Zhenbiao Zhang, Lei Lei, Zhaofei Xia	Increasing Prevalence of ESBL-Producing Multidrug Resistance Escherichia coli From Diseased Pets in Beijing, China From 2012 to 2017	Front Microbiol	2019	2012	2017	pet（ncanine=1565,ncat=321)	urine, pyoderma, ear swabs, effusions, others	sick	MIC	Escherichia.	coli	1886 (ncanine=1565,ncat=321)	0.0673	127	ceftriaxone	58.27	CLSI (2015); EUCAST (2019)	NA	Beijing
DOI: 10.3389/fmicb.2019.02852	Yanyun Chen, Zhihai Liu, Yaru Zhang, Zhenbiao Zhang, Lei Lei, Zhaofei Xia	Increasing Prevalence of ESBL-Producing Multidrug Resistance Escherichia coli From Diseased Pets in Beijing, China From 2012 to 2017	Front Microbiol	2019	2012	2017	pet（ncanine=1565,ncat=321)	urine, pyoderma, ear swabs, effusions, others	sick	MIC	Escherichia.	coli	1886 (ncanine=1565,ncat=321)	0.0673	127	amoxicillin/clavulanate	22.83	CLSI (2015); EUCAST (2019)	NA	Beijing
DOI: 10.3389/fmicb.2019.02852	Yanyun Chen, Zhihai Liu, Yaru Zhang, Zhenbiao Zhang, Lei Lei, Zhaofei Xia	Increasing Prevalence of ESBL-Producing Multidrug Resistance Escherichia coli From Diseased Pets in Beijing, China From 2012 to 2017	Front Microbiol	2019	2012	2017	pet（ncanine=1565,ncat=321)	urine, pyoderma, ear swabs, effusions, others	sick	MIC	Escherichia.	coli	1886 (ncanine=1565,ncat=321)	0.0673	127	aztreonam	40.94	CLSI (2015); EUCAST (2019)	NA	Beijing
DOI: 10.3389/fmicb.2019.02852	Yanyun Chen, Zhihai Liu, Yaru Zhang, Zhenbiao Zhang, Lei Lei, Zhaofei Xia	Increasing Prevalence of ESBL-Producing Multidrug Resistance Escherichia coli From Diseased Pets in Beijing, China From 2012 to 2017	Front Microbiol	2019	2012	2017	pet（ncanine=1565,ncat=321)	urine, pyoderma, ear swabs, effusions, others	sick	MIC	Escherichia.	coli	1886 (ncanine=1565,ncat=321)	0.0673	127	ciprofloxacin	55.12	CLSI (2015); EUCAST (2019)	NA	Beijing
DOI: 10.3389/fmicb.2019.02852	Yanyun Chen, Zhihai Liu, Yaru Zhang, Zhenbiao Zhang, Lei Lei, Zhaofei Xia	Increasing Prevalence of ESBL-Producing Multidrug Resistance Escherichia coli From Diseased Pets in Beijing, China From 2012 to 2017	Front Microbiol	2019	2012	2017	pet（ncanine=1565,ncat=321)	urine, pyoderma, ear swabs, effusions, others	sick	MIC	Escherichia.	coli	1886 (ncanine=1565,ncat=321)	0.0673	127	enrofloxacin	54.33	CLSI (2015); EUCAST (2019)	NA	Beijing
DOI: 10.3389/fmicb.2019.02852	Yanyun Chen, Zhihai Liu, Yaru Zhang, Zhenbiao Zhang, Lei Lei, Zhaofei Xia	Increasing Prevalence of ESBL-Producing Multidrug Resistance Escherichia coli From Diseased Pets in Beijing, China From 2012 to 2017	Front Microbiol	2019	2012	2017	pet（ncanine=1565,ncat=321)	urine, pyoderma, ear swabs, effusions, others	sick	MIC	Escherichia.	coli	1886 (ncanine=1565,ncat=321)	0.0673	127	orbifloxacin	57.48	CLSI (2015); EUCAST (2019)	NA	Beijing
DOI: 10.3389/fmicb.2019.02852	Yanyun Chen, Zhihai Liu, Yaru Zhang, Zhenbiao Zhang, Lei Lei, Zhaofei Xia	Increasing Prevalence of ESBL-Producing Multidrug Resistance Escherichia coli From Diseased Pets in Beijing, China From 2012 to 2017	Front Microbiol	2019	2012	2017	pet（ncanine=1565,ncat=321)	urine, pyoderma, ear swabs, effusions, others	sick	MIC	Escherichia.	coli	1886 (ncanine=1565,ncat=321)	0.0673	127	marbofloxacin	52.76	CLSI (2015); EUCAST (2019)	NA	Beijing
DOI: 10.3389/fmicb.2019.02852	Yanyun Chen, Zhihai Liu, Yaru Zhang, Zhenbiao Zhang, Lei Lei, Zhaofei Xia	Increasing Prevalence of ESBL-Producing Multidrug Resistance Escherichia coli From Diseased Pets in Beijing, China From 2012 to 2017	Front Microbiol	2019	2012	2017	pet（ncanine=1565,ncat=321)	urine, pyoderma, ear swabs, effusions, others	sick	MIC	Escherichia.	coli	1886 (ncanine=1565,ncat=321)	0.0673	127	gentamycin	52.76	CLSI (2015); EUCAST (2019)	NA	Beijing
DOI: 10.3389/fmicb.2019.02852	Yanyun Chen, Zhihai Liu, Yaru Zhang, Zhenbiao Zhang, Lei Lei, Zhaofei Xia	Increasing Prevalence of ESBL-Producing Multidrug Resistance Escherichia coli From Diseased Pets in Beijing, China From 2012 to 2017	Front Microbiol	2019	2012	2017	pet（ncanine=1565,ncat=321)	urine, pyoderma, ear swabs, effusions, others	sick	MIC	Escherichia.	coli	1886 (ncanine=1565,ncat=321)	0.0673	127	amikacin	21.26	CLSI (2015); EUCAST (2019)	NA	Beijing
DOI: 10.3389/fmicb.2019.02852	Yanyun Chen, Zhihai Liu, Yaru Zhang, Zhenbiao Zhang, Lei Lei, Zhaofei Xia	Increasing Prevalence of ESBL-Producing Multidrug Resistance Escherichia coli From Diseased Pets in Beijing, China From 2012 to 2017	Front Microbiol	2019	2012	2017	pet（ncanine=1565,ncat=321)	urine, pyoderma, ear swabs, effusions, others	sick	MIC	Escherichia.	coli	1886 (ncanine=1565,ncat=321)	0.0673	127	chloramphenicol	35.43	CLSI (2015); EUCAST (2019)	NA	Beijing
DOI: 10.3389/fmicb.2019.02852	Yanyun Chen, Zhihai Liu, Yaru Zhang, Zhenbiao Zhang, Lei Lei, Zhaofei Xia	Increasing Prevalence of ESBL-Producing Multidrug Resistance Escherichia coli From Diseased Pets in Beijing, China From 2012 to 2017	Front Microbiol	2019	2012	2017	pet（ncanine=1565,ncat=321)	urine, pyoderma, ear swabs, effusions, others	sick	MIC	Escherichia.	coli	1886 (ncanine=1565,ncat=321)	0.0673	127	doxycycline	42.52	CLSI (2015); EUCAST (2019)	NA	Beijing
DOI: 10.3389/fmicb.2019.02852	Yanyun Chen, Zhihai Liu, Yaru Zhang, Zhenbiao Zhang, Lei Lei, Zhaofei Xia	Increasing Prevalence of ESBL-Producing Multidrug Resistance Escherichia coli From Diseased Pets in Beijing, China From 2012 to 2017	Front Microbiol	2019	2012	2017	pet（ncanine=1565,ncat=321)	urine, pyoderma, ear swabs, effusions, others	sick	MIC	Escherichia.	coli	1886 (ncanine=1565,ncat=321)	0.0673	127	tigecycline	0	CLSI (2015); EUCAST (2019)	NA	Beijing
DOI: 10.3389/fmicb.2019.02852	Yanyun Chen, Zhihai Liu, Yaru Zhang, Zhenbiao Zhang, Lei Lei, Zhaofei Xia	Increasing Prevalence of ESBL-Producing Multidrug Resistance Escherichia coli From Diseased Pets in Beijing, China From 2012 to 2017	Front Microbiol	2019	2012	2017	pet（ncanine=1565,ncat=321)	urine, pyoderma, ear swabs, effusions, others	sick	MIC	Escherichia.	coli	1886 (ncanine=1565,ncat=321)	0.0673	127	colistin	3.94	CLSI (2015); EUCAST (2019)	NA	Beijing
DOI: 10.3389/fmicb.2019.02852	Yanyun Chen, Zhihai Liu, Yaru Zhang, Zhenbiao Zhang, Lei Lei, Zhaofei Xia	Increasing Prevalence of ESBL-Producing Multidrug Resistance Escherichia coli From Diseased Pets in Beijing, China From 2012 to 2017	Front Microbiol	2019	2012	2017	pet（ncanine=1565,ncat=321)	urine, pyoderma, ear swabs, effusions, others	sick	MIC	Escherichia.	coli	1886 (ncanine=1565,ncat=321)	0.0673	127	meropenem	2.36	CLSI (2015); EUCAST (2019)	NA	Beijing
DOI:10.16303/j.cnki.1005-4545.2014.04.013	Ji Xue，Wang Rong，Sun Yang，Zhao Xiangsheng，Guo Xuejun，Liu Jun，Zhu Lingwei， Feng Shuzhang	Molecular characterization of pathogenetic Escherichia coli isolated from dogs	Chin J Vet Sci	2014	2012	2012	canine	faeces	health and sick	K-B	Escherichia.	coli	NA	NA	17	ampicillin	58.82	CLSI(2012)	NA	Jilin
DOI:10.16303/j.cnki.1005-4545.2014.04.013	Ji Xue，Wang Rong，Sun Yang，Zhao Xiangsheng，Guo Xuejun，Liu Jun，Zhu Lingwei， Feng Shuzhang	Molecular characterization of pathogenetic Escherichia coli isolated from dogs	Chin J Vet Sci	2014	2012	2012	canine	faeces	health and sick	K-B	Escherichia.	coli	NA	NA	17	cefotaxime	52.95	CLSI(2012)	NA	Jilin
DOI:10.16303/j.cnki.1005-4545.2014.04.013	Ji Xue，Wang Rong，Sun Yang，Zhao Xiangsheng，Guo Xuejun，Liu Jun，Zhu Lingwei， Feng Shuzhang	Molecular characterization of pathogenetic Escherichia coli isolated from dogs	Chin J Vet Sci	2014	2012	2012	canine	faeces	health and sick	K-B	Escherichia.	coli	NA	NA	17	ceftazidime	23.51	CLSI(2012)	NA	Jilin
DOI:10.16303/j.cnki.1005-4545.2014.04.013	Ji Xue，Wang Rong，Sun Yang，Zhao Xiangsheng，Guo Xuejun，Liu Jun，Zhu Lingwei， Feng Shuzhang	Molecular characterization of pathogenetic Escherichia coli isolated from dogs	Chin J Vet Sci	2014	2012	2012	canine	faeces	health and sick	K-B	Escherichia.	coli	NA	NA	17	ceftriaxone	52.95	CLSI(2012)	NA	Jilin
DOI:10.16303/j.cnki.1005-4545.2014.04.013	Ji Xue，Wang Rong，Sun Yang，Zhao Xiangsheng，Guo Xuejun，Liu Jun，Zhu Lingwei， Feng Shuzhang	Molecular characterization of pathogenetic Escherichia coli isolated from dogs	Chin J Vet Sci	2014	2012	2012	canine	faeces	health and sick	K-B	Escherichia.	coli	NA	NA	17	meropenem	5.88	CLSI(2012)	NA	Jilin
DOI:10.16303/j.cnki.1005-4545.2014.04.013	Ji Xue，Wang Rong，Sun Yang，Zhao Xiangsheng，Guo Xuejun，Liu Jun，Zhu Lingwei， Feng Shuzhang	Molecular characterization of pathogenetic Escherichia coli isolated from dogs	Chin J Vet Sci	2014	2012	2012	canine	faeces	health and sick	K-B	Escherichia.	coli	NA	NA	17	gentamicin	23.39	CLSI(2012)	NA	Jilin
DOI:10.16303/j.cnki.1005-4545.2014.04.013	Ji Xue，Wang Rong，Sun Yang，Zhao Xiangsheng，Guo Xuejun，Liu Jun，Zhu Lingwei， Feng Shuzhang	Molecular characterization of pathogenetic Escherichia coli isolated from dogs	Chin J Vet Sci	2014	2012	2012	canine	faeces	health and sick	K-B	Escherichia.	coli	NA	NA	17	amikacin	58.8	CLSI(2012)	NA	Jilin
DOI:10.16303/j.cnki.1005-4545.2014.04.013	Ji Xue，Wang Rong，Sun Yang，Zhao Xiangsheng，Guo Xuejun，Liu Jun，Zhu Lingwei， Feng Shuzhang	Molecular characterization of pathogenetic Escherichia coli isolated from dogs	Chin J Vet Sci	2014	2012	2012	canine	faeces	health and sick	K-B	Escherichia.	coli	NA	NA	17	levoofloxacin	35.31	CLSI(2012)	NA	Jilin
DOI:10.16303/j.cnki.1005-4545.2014.04.013	Ji Xue，Wang Rong，Sun Yang，Zhao Xiangsheng，Guo Xuejun，Liu Jun，Zhu Lingwei， Feng Shuzhang	Molecular characterization of pathogenetic Escherichia coli isolated from dogs	Chin J Vet Sci	2014	2012	2012	canine	faeces	health and sick	K-B	Escherichia.	coli	NA	NA	17	ciprofloxacin	35.31	CLSI(2012)	NA	Jilin
DOI:10.16303/j.cnki.1005-4545.2014.04.013	Ji Xue，Wang Rong，Sun Yang，Zhao Xiangsheng，Guo Xuejun，Liu Jun，Zhu Lingwei， Feng Shuzhang	Molecular characterization of pathogenetic Escherichia coli isolated from dogs	Chin J Vet Sci	2014	2012	2012	canine	faeces	health and sick	K-B	Escherichia.	coli	NA	NA	17	tetracycline	52.95	CLSI(2012)	NA	Jilin
DOI:10.16303/j.cnki.1005-4545.2014.04.013	Ji Xue，Wang Rong，Sun Yang，Zhao Xiangsheng，Guo Xuejun，Liu Jun，Zhu Lingwei， Feng Shuzhang	Molecular characterization of pathogenetic Escherichia coli isolated from dogs	Chin J Vet Sci	2014	2012	2012	canine	faeces	health and sick	K-B	Escherichia.	coli	NA	NA	17	chloramphenicol	52.95	CLSI(2012)	NA	Jilin
DOI:10.16303/j.cnki.1005-4545.2014.04.013	Ji Xue，Wang Rong，Sun Yang，Zhao Xiangsheng，Guo Xuejun，Liu Jun，Zhu Lingwei， Feng Shuzhang	Molecular characterization of pathogenetic Escherichia coli isolated from dogs	Chin J Vet Sci	2014	2012	2012	canine	faeces	health and sick	K-B	Escherichia.	coli	NA	NA	17	polymyxin B	0	CLSI(2012)	NA	Jilin
DOI: 10. 15933 /j. cnki. 1004-3268. 2016. 01. 030	LAN Yali	Study on Biofilm Phenotype and Drug Resistance Pattern in Pet-brone Escherichia coli in Zhengzhou	Journal of Henan Agricultural Sciences	2016	2013.1	2014.6	canine	anal swab, nasopharyngeal swab, urine	NA	MIC	Escherichia.	coli	215	0.9023	194	enrofloxacin	74	CLSI	NA	Henan
DOI: 10. 15933 /j. cnki. 1004-3268. 2016. 01. 030	LAN Yali	Study on Biofilm Phenotype and Drug Resistance Pattern in Pet-brone Escherichia coli in Zhengzhou	Journal of Henan Agricultural Sciences	2016	2013.1	2014.6	canine	anal swab, nasopharyngeal swab, urine	NA	MIC	Escherichia.	coli	215	0.9023	194	ceftiofur	36	CLSI	NA	Henan
DOI: 10. 15933 /j. cnki. 1004-3268. 2016. 01. 030	LAN Yali	Study on Biofilm Phenotype and Drug Resistance Pattern in Pet-brone Escherichia coli in Zhengzhou	Journal of Henan Agricultural Sciences	2016	2013.1	2014.6	canine	anal swab, nasopharyngeal swab, urine	NA	MIC	Escherichia.	coli	215	0.9023	194	amoxicillin	79	CLSI	NA	Henan
DOI: 10. 15933 /j. cnki. 1004-3268. 2016. 01. 030	LAN Yali	Study on Biofilm Phenotype and Drug Resistance Pattern in Pet-brone Escherichia coli in Zhengzhou	Journal of Henan Agricultural Sciences	2016	2013.1	2014.6	canine	anal swab, nasopharyngeal swab, urine	NA	MIC	Escherichia.	coli	215	0.9023	194	doxycycline	75	CLSI	NA	Henan
DOI: 10. 15933 /j. cnki. 1004-3268. 2016. 01. 030	LAN Yali	Study on Biofilm Phenotype and Drug Resistance Pattern in Pet-brone Escherichia coli in Zhengzhou	Journal of Henan Agricultural Sciences	2016	2013.1	2014.6	canine	anal swab, nasopharyngeal swab, urine	NA	MIC	Escherichia.	coli	215	0.9023	194	florfenicol	71	CLSI	NA	Henan
DOI: 10. 15933 /j. cnki. 1004-3268. 2016. 01. 030	LAN Yali	Study on Biofilm Phenotype and Drug Resistance Pattern in Pet-brone Escherichia coli in Zhengzhou	Journal of Henan Agricultural Sciences	2016	2013.1	2014.6	canine	anal swab, nasopharyngeal swab, urine	NA	MIC	Escherichia.	coli	215	0.9023	194	streptomycin	58	CLSI	NA	Henan
DOI: 10. 15933 /j. cnki. 1004-3268. 2016. 01. 030	LAN Yali	Study on Biofilm Phenotype and Drug Resistance Pattern in Pet-brone Escherichia coli in Zhengzhou	Journal of Henan Agricultural Sciences	2016	2013.1	2014.6	canine	anal swab, nasopharyngeal swab, urine	NA	MIC	Escherichia.	coli	215	0.9023	194	kanamycin	56	CLSI	NA	Henan
DOI: 10. 15933 /j. cnki. 1004-3268. 2016. 01. 030	LAN Yali	Study on Biofilm Phenotype and Drug Resistance Pattern in Pet-brone Escherichia coli in Zhengzhou	Journal of Henan Agricultural Sciences	2016	2013.1	2014.6	canine	anal swab, nasopharyngeal swab, urine	NA	MIC	Escherichia.	coli	215	0.9023	194	ampicillin	90	CLSI	NA	Henan
DOI: 10. 15933 /j. cnki. 1004-3268. 2016. 01. 030	LAN Yali	Study on Biofilm Phenotype and Drug Resistance Pattern in Pet-brone Escherichia coli in Zhengzhou	Journal of Henan Agricultural Sciences	2016	2013.1	2014.6	canine	anal swab, nasopharyngeal swab, urine	NA	MIC	Escherichia.	coli	215	0.9023	194	amikacin	21	CLSI	NA	Henan
DOI: 10. 15933 /j. cnki. 1004-3268. 2016. 01. 030	LAN Yali	Study on Biofilm Phenotype and Drug Resistance Pattern in Pet-brone Escherichia coli in Zhengzhou	Journal of Henan Agricultural Sciences	2016	2013.1	2014.6	canine	anal swab, nasopharyngeal swab, urine	NA	MIC	Escherichia.	coli	215	0.9023	194	apramycin	24	CLSI	NA	Henan
DOI: 10. 15933 /j. cnki. 1004-3268. 2016. 01. 030	LAN Yali	Study on Biofilm Phenotype and Drug Resistance Pattern in Pet-brone Escherichia coli in Zhengzhou	Journal of Henan Agricultural Sciences	2016	2013.1	2014.6	canine	anal swab, nasopharyngeal swab, urine	NA	MIC	Escherichia.	coli	215	0.9023	194	gentamicin	7.7	CLSI	NA	Henan
DOI: 10. 15933 /j. cnki. 1004-3268. 2016. 01. 030	LAN Yali	Study on Biofilm Phenotype and Drug Resistance Pattern in Pet-brone Escherichia coli in Zhengzhou	Journal of Henan Agricultural Sciences	2016	2013.1	2014.6	canine	anal swab, nasopharyngeal swab, urine	NA	MIC	Escherichia.	coli	215	0.9023	194	neomycin	42	CLSI	NA	Henan
DOI: 10.1016/j.jgar.2020.06.028	Yining Wanga, Jianhua Zhoua, Xuerui Lia, Lina Maa, Xiaoan Caoa, Wen Hub, Lu Zhaoa, Wenxian Jinga, Xi Lana, Youquan Lia, Xiaowei Gonga, Qiwei Chena, Laszlo Stipkvitsc, Susan Szathmaryc, Kazimierz Tarasiukd, Zygmunt Pejsakd, Yongsheng Liua	Genetic diversity, antimicrobial resistance and extended-spectrum β-lactamase type of Escherichia coli isolates from chicken, dog, pig and yak in Gansu and Qinghai Provinces, China	Journal of Global Antimicrobial Resistance	2020	2017.3	2018.1	canine	faeces	health and sick	MIC	Escherichia.	coli	NA	NA	100 (nhealth=44, nsick=56)	amoxicillin/clavulanate	63	CLSI (2008)	NA	Gansu and Qinghai
DOI: 10.1016/j.jgar.2020.06.028	Yining Wanga, Jianhua Zhoua, Xuerui Lia, Lina Maa, Xiaoan Caoa, Wen Hub, Lu Zhaoa, Wenxian Jinga, Xi Lana, Youquan Lia, Xiaowei Gonga, Qiwei Chena, Laszlo Stipkvitsc, Susan Szathmaryc, Kazimierz Tarasiukd, Zygmunt Pejsakd, Yongsheng Liua	Genetic diversity, antimicrobial resistance and extended-spectrum β-lactamase type of Escherichia coli isolates from chicken, dog, pig and yak in Gansu and Qinghai Provinces, China	Journal of Global Antimicrobial Resistance	2020	2017.3	2018.1	canine	faeces	health and sick	MIC	Escherichia.	coli	NA	NA	100 (nhealth=44, nsick=56)	ampicillin	72	CLSI (2008)	NA	Gansu and Qinghai
DOI: 10.1016/j.jgar.2020.06.028	Yining Wanga, Jianhua Zhoua, Xuerui Lia, Lina Maa, Xiaoan Caoa, Wen Hub, Lu Zhaoa, Wenxian Jinga, Xi Lana, Youquan Lia, Xiaowei Gonga, Qiwei Chena, Laszlo Stipkvitsc, Susan Szathmaryc, Kazimierz Tarasiukd, Zygmunt Pejsakd, Yongsheng Liua	Genetic diversity, antimicrobial resistance and extended-spectrum β-lactamase type of Escherichia coli isolates from chicken, dog, pig and yak in Gansu and Qinghai Provinces, China	Journal of Global Antimicrobial Resistance	2020	2017.3	2018.1	canine	faeces	health and sick	MIC	Escherichia.	coli	NA	NA	100 (nhealth=44, nsick=56)	cefalotion	30	CLSI (2008)	NA	Gansu and Qinghai
DOI: 10.1016/j.jgar.2020.06.028	Yining Wanga, Jianhua Zhoua, Xuerui Lia, Lina Maa, Xiaoan Caoa, Wen Hub, Lu Zhaoa, Wenxian Jinga, Xi Lana, Youquan Lia, Xiaowei Gonga, Qiwei Chena, Laszlo Stipkvitsc, Susan Szathmaryc, Kazimierz Tarasiukd, Zygmunt Pejsakd, Yongsheng Liua	Genetic diversity, antimicrobial resistance and extended-spectrum β-lactamase type of Escherichia coli isolates from chicken, dog, pig and yak in Gansu and Qinghai Provinces, China	Journal of Global Antimicrobial Resistance	2020	2017.3	2018.1	canine	faeces	health and sick	MIC	Escherichia.	coli	NA	NA	100 (nhealth=44, nsick=56)	cefazolin	40	CLSI (2008)	NA	Gansu and Qinghai
DOI: 10.1016/j.jgar.2020.06.028	Yining Wanga, Jianhua Zhoua, Xuerui Lia, Lina Maa, Xiaoan Caoa, Wen Hub, Lu Zhaoa, Wenxian Jinga, Xi Lana, Youquan Lia, Xiaowei Gonga, Qiwei Chena, Laszlo Stipkvitsc, Susan Szathmaryc, Kazimierz Tarasiukd, Zygmunt Pejsakd, Yongsheng Liua	Genetic diversity, antimicrobial resistance and extended-spectrum β-lactamase type of Escherichia coli isolates from chicken, dog, pig and yak in Gansu and Qinghai Provinces, China	Journal of Global Antimicrobial Resistance	2020	2017.3	2018.1	canine	faeces	health and sick	MIC	Escherichia.	coli	NA	NA	100 (nhealth=44, nsick=56)	streptomycin	48	CLSI (2008)	NA	Gansu and Qinghai
DOI: 10.1016/j.jgar.2020.06.028	Yining Wanga, Jianhua Zhoua, Xuerui Lia, Lina Maa, Xiaoan Caoa, Wen Hub, Lu Zhaoa, Wenxian Jinga, Xi Lana, Youquan Lia, Xiaowei Gonga, Qiwei Chena, Laszlo Stipkvitsc, Susan Szathmaryc, Kazimierz Tarasiukd, Zygmunt Pejsakd, Yongsheng Liua	Genetic diversity, antimicrobial resistance and extended-spectrum β-lactamase type of Escherichia coli isolates from chicken, dog, pig and yak in Gansu and Qinghai Provinces, China	Journal of Global Antimicrobial Resistance	2020	2017.3	2018.1	canine	faeces	health and sick	MIC	Escherichia.	coli	NA	NA	100 (nhealth=44, nsick=56)	gentamicin	38	CLSI (2008)	NA	Gansu and Qinghai
DOI: 10.1016/j.jgar.2020.06.028	Yining Wanga, Jianhua Zhoua, Xuerui Lia, Lina Maa, Xiaoan Caoa, Wen Hub, Lu Zhaoa, Wenxian Jinga, Xi Lana, Youquan Lia, Xiaowei Gonga, Qiwei Chena, Laszlo Stipkvitsc, Susan Szathmaryc, Kazimierz Tarasiukd, Zygmunt Pejsakd, Yongsheng Liua	Genetic diversity, antimicrobial resistance and extended-spectrum β-lactamase type of Escherichia coli isolates from chicken, dog, pig and yak in Gansu and Qinghai Provinces, China	Journal of Global Antimicrobial Resistance	2020	2017.3	2018.1	canine	faeces	health and sick	MIC	Escherichia.	coli	NA	NA	100 (nhealth=44, nsick=56)	tetracycline	60	CLSI (2008)	NA	Gansu and Qinghai
DOI: 10.1016/j.jgar.2020.06.028	Yining Wanga, Jianhua Zhoua, Xuerui Lia, Lina Maa, Xiaoan Caoa, Wen Hub, Lu Zhaoa, Wenxian Jinga, Xi Lana, Youquan Lia, Xiaowei Gonga, Qiwei Chena, Laszlo Stipkvitsc, Susan Szathmaryc, Kazimierz Tarasiukd, Zygmunt Pejsakd, Yongsheng Liua	Genetic diversity, antimicrobial resistance and extended-spectrum β-lactamase type of Escherichia coli isolates from chicken, dog, pig and yak in Gansu and Qinghai Provinces, China	Journal of Global Antimicrobial Resistance	2020	2017.3	2018.1	canine	faeces	health and sick	MIC	Escherichia.	coli	NA	NA	100 (nhealth=44, nsick=56)	doxycycline	64	CLSI (2008)	NA	Gansu and Qinghai
DOI: 10.1016/j.jgar.2020.06.028	Yining Wanga, Jianhua Zhoua, Xuerui Lia, Lina Maa, Xiaoan Caoa, Wen Hub, Lu Zhaoa, Wenxian Jinga, Xi Lana, Youquan Lia, Xiaowei Gonga, Qiwei Chena, Laszlo Stipkvitsc, Susan Szathmaryc, Kazimierz Tarasiukd, Zygmunt Pejsakd, Yongsheng Liua	Genetic diversity, antimicrobial resistance and extended-spectrum β-lactamase type of Escherichia coli isolates from chicken, dog, pig and yak in Gansu and Qinghai Provinces, China	Journal of Global Antimicrobial Resistance	2020	2017.3	2018.1	canine	faeces	health and sick	MIC	Escherichia.	coli	NA	NA	100 (nhealth=44, nsick=56)	enrofloxacin	39	CLSI (2008)	NA	Gansu and Qinghai
DOI: 10.1016/j.jgar.2020.06.028	Yining Wanga, Jianhua Zhoua, Xuerui Lia, Lina Maa, Xiaoan Caoa, Wen Hub, Lu Zhaoa, Wenxian Jinga, Xi Lana, Youquan Lia, Xiaowei Gonga, Qiwei Chena, Laszlo Stipkvitsc, Susan Szathmaryc, Kazimierz Tarasiukd, Zygmunt Pejsakd, Yongsheng Liua	Genetic diversity, antimicrobial resistance and extended-spectrum β-lactamase type of Escherichia coli isolates from chicken, dog, pig and yak in Gansu and Qinghai Provinces, China	Journal of Global Antimicrobial Resistance	2020	2017.3	2018.1	canine	faeces	health and sick	MIC	Escherichia.	coli	NA	NA	100 (nhealth=44, nsick=56)	norfloxacin	39	CLSI (2008)	NA	Gansu and Qinghai
DOI: 10.1016/j.jgar.2020.06.028	Yining Wanga, Jianhua Zhoua, Xuerui Lia, Lina Maa, Xiaoan Caoa, Wen Hub, Lu Zhaoa, Wenxian Jinga, Xi Lana, Youquan Lia, Xiaowei Gonga, Qiwei Chena, Laszlo Stipkvitsc, Susan Szathmaryc, Kazimierz Tarasiukd, Zygmunt Pejsakd, Yongsheng Liua	Genetic diversity, antimicrobial resistance and extended-spectrum β-lactamase type of Escherichia coli isolates from chicken, dog, pig and yak in Gansu and Qinghai Provinces, China	Journal of Global Antimicrobial Resistance	2020	2017.3	2018.1	canine	faeces	health and sick	MIC	Escherichia.	coli	NA	NA	100 (nhealth=44, nsick=56)	ciprofloxacin	43	CLSI (2008)	NA	Gansu and Qinghai
DOI: 10.1016/j.jgar.2020.06.028	Yining Wanga, Jianhua Zhoua, Xuerui Lia, Lina Maa, Xiaoan Caoa, Wen Hub, Lu Zhaoa, Wenxian Jinga, Xi Lana, Youquan Lia, Xiaowei Gonga, Qiwei Chena, Laszlo Stipkvitsc, Susan Szathmaryc, Kazimierz Tarasiukd, Zygmunt Pejsakd, Yongsheng Liua	Genetic diversity, antimicrobial resistance and extended-spectrum β-lactamase type of Escherichia coli isolates from chicken, dog, pig and yak in Gansu and Qinghai Provinces, China	Journal of Global Antimicrobial Resistance	2020	2017.3	2018.1	canine	faeces	health and sick	MIC	Escherichia.	coli	NA	NA	100 (nhealth=44, nsick=56)	chloramphenicol	35	CLSI (2008)	NA	Gansu and Qinghai
DOI: 10.1016/j.jgar.2020.06.028	Yining Wanga, Jianhua Zhoua, Xuerui Lia, Lina Maa, Xiaoan Caoa, Wen Hub, Lu Zhaoa, Wenxian Jinga, Xi Lana, Youquan Lia, Xiaowei Gonga, Qiwei Chena, Laszlo Stipkvitsc, Susan Szathmaryc, Kazimierz Tarasiukd, Zygmunt Pejsakd, Yongsheng Liua	Genetic diversity, antimicrobial resistance and extended-spectrum β-lactamase type of Escherichia coli isolates from chicken, dog, pig and yak in Gansu and Qinghai Provinces, China	Journal of Global Antimicrobial Resistance	2020	2017.3	2018.1	canine	faeces	health and sick	MIC	Escherichia.	coli	NA	NA	100 (nhealth=44, nsick=56)	polymyxin B	18	CLSI (2008)	NA	Gansu and Qinghai
DOI: 10.1016/j.jgar.2020.06.028	Yining Wanga, Jianhua Zhoua, Xuerui Lia, Lina Maa, Xiaoan Caoa, Wen Hub, Lu Zhaoa, Wenxian Jinga, Xi Lana, Youquan Lia, Xiaowei Gonga, Qiwei Chena, Laszlo Stipkvitsc, Susan Szathmaryc, Kazimierz Tarasiukd, Zygmunt Pejsakd, Yongsheng Liua	Genetic diversity, antimicrobial resistance and extended-spectrum β-lactamase type of Escherichia coli isolates from chicken, dog, pig and yak in Gansu and Qinghai Provinces, China	Journal of Global Antimicrobial Resistance	2020	2017.3	2018.1	canine	faeces	health and sick	MIC	Escherichia.	coli	NA	NA	100 (nhealth=44, nsick=56)	meropenem	5	CLSI (2008)	NA	Gansu and Qinghai
DOI: 10.11841/j.isn.1007-4333.2020.11.10	Tong Panpan, Yang Yinping，Xie Jinxin，Zhang Mengmeng，Zhang Ling， Tang Xuelin，Zhang Yi，Lu Xing，Su Zhanqiang	Drug resistance analysis and ESBLs genotype detection of Escherichia coli derived from pet dogs and cats feces in Urumqi	Journal of China Agricultural University	2020	2018.9	2019.6	pet（ncanine=114,ncat=67)	anal swab	health and sick	K-B	Escherichia.	coli	181 (nhealth=52, nsick=129)	0.663	120 (nhealth=38, nsick=83)	tetracycline	60.8	CLSI(2016)	NA	Xinjiang
DOI: 10.11841/j.isn.1007-4333.2020.11.10	Tong Panpan, Yang Yinping，Xie Jinxin，Zhang Mengmeng，Zhang Ling， Tang Xuelin，Zhang Yi，Lu Xing，Su Zhanqiang	Drug resistance analysis and ESBLs genotype detection of Escherichia coli derived from pet dogs and cats feces in Urumqi	Journal of China Agricultural University	2020	2018.9	2019.6	pet（ncanine=114,ncat=67)	anal swab	health and sick	K-B	Escherichia.	coli	181 (nhealth=52, nsick=129)	0.663	120 (nhealth=38, nsick=83)	ampicillin	51.7	CLSI(2016)	NA	Xinjiang
DOI: 10.11841/j.isn.1007-4333.2020.11.10	Tong Panpan, Yang Yinping，Xie Jinxin，Zhang Mengmeng，Zhang Ling， Tang Xuelin，Zhang Yi，Lu Xing，Su Zhanqiang	Drug resistance analysis and ESBLs genotype detection of Escherichia coli derived from pet dogs and cats feces in Urumqi	Journal of China Agricultural University	2020	2018.9	2019.6	pet（ncanine=114,ncat=67)	anal swab	health and sick	K-B	Escherichia.	coli	181 (nhealth=52, nsick=129)	0.663	120 (nhealth=38, nsick=83)	sulfamethoxazole/trimethoprim	43.3	CLSI(2016)	NA	Xinjiang
DOI: 10.11841/j.isn.1007-4333.2020.11.10	Tong Panpan, Yang Yinping，Xie Jinxin，Zhang Mengmeng，Zhang Ling， Tang Xuelin，Zhang Yi，Lu Xing，Su Zhanqiang	Drug resistance analysis and ESBLs genotype detection of Escherichia coli derived from pet dogs and cats feces in Urumqi	Journal of China Agricultural University	2020	2018.9	2019.6	pet（ncanine=114,ncat=67)	anal swab	health and sick	K-B	Escherichia.	coli	181 (nhealth=52, nsick=129)	0.663	120 (nhealth=38, nsick=83)	piperacillin	35.8	CLSI(2016)	NA	Xinjiang
DOI: 10.11841/j.isn.1007-4333.2020.11.10	Tong Panpan, Yang Yinping，Xie Jinxin，Zhang Mengmeng，Zhang Ling， Tang Xuelin，Zhang Yi，Lu Xing，Su Zhanqiang	Drug resistance analysis and ESBLs genotype detection of Escherichia coli derived from pet dogs and cats feces in Urumqi	Journal of China Agricultural University	2020	2018.9	2019.6	pet（ncanine=114,ncat=67)	anal swab	health and sick	K-B	Escherichia.	coli	181 (nhealth=52, nsick=129)	0.663	120 (nhealth=38, nsick=83)	cefotaxime	29.2	CLSI(2016)	NA	Xinjiang
DOI: 10.11841/j.isn.1007-4333.2020.11.10	Tong Panpan, Yang Yinping，Xie Jinxin，Zhang Mengmeng，Zhang Ling， Tang Xuelin，Zhang Yi，Lu Xing，Su Zhanqiang	Drug resistance analysis and ESBLs genotype detection of Escherichia coli derived from pet dogs and cats feces in Urumqi	Journal of China Agricultural University	2020	2018.9	2019.6	pet（ncanine=114,ncat=67)	anal swab	health and sick	K-B	Escherichia.	coli	181 (nhealth=52, nsick=129)	0.663	120 (nhealth=38, nsick=83)	streptomycin	27.5	CLSI(2016)	NA	Xinjiang
DOI: 10.11841/j.isn.1007-4333.2020.11.10	Tong Panpan, Yang Yinping，Xie Jinxin，Zhang Mengmeng，Zhang Ling， Tang Xuelin，Zhang Yi，Lu Xing，Su Zhanqiang	Drug resistance analysis and ESBLs genotype detection of Escherichia coli derived from pet dogs and cats feces in Urumqi	Journal of China Agricultural University	2020	2018.9	2019.6	pet（ncanine=114,ncat=67)	anal swab	health and sick	K-B	Escherichia.	coli	181 (nhealth=52, nsick=129)	0.663	120 (nhealth=38, nsick=83)	gentamicin	25.8	CLSI(2016)	NA	Xinjiang
DOI: 10.11841/j.isn.1007-4333.2020.11.10	Tong Panpan, Yang Yinping，Xie Jinxin，Zhang Mengmeng，Zhang Ling， Tang Xuelin，Zhang Yi，Lu Xing，Su Zhanqiang	Drug resistance analysis and ESBLs genotype detection of Escherichia coli derived from pet dogs and cats feces in Urumqi	Journal of China Agricultural University	2020	2018.9	2019.6	pet（ncanine=114,ncat=67)	anal swab	health and sick	K-B	Escherichia.	coli	181 (nhealth=52, nsick=129)	0.663	120 (nhealth=38, nsick=83)	chloramphenicol	22.5	CLSI(2016)	NA	Xinjiang
DOI: 10.11841/j.isn.1007-4333.2020.11.10	Tong Panpan, Yang Yinping，Xie Jinxin，Zhang Mengmeng，Zhang Ling， Tang Xuelin，Zhang Yi，Lu Xing，Su Zhanqiang	Drug resistance analysis and ESBLs genotype detection of Escherichia coli derived from pet dogs and cats feces in Urumqi	Journal of China Agricultural University	2020	2018.9	2019.6	pet（ncanine=114,ncat=67)	anal swab	health and sick	K-B	Escherichia.	coli	181 (nhealth=52, nsick=129)	0.663	120 (nhealth=38, nsick=83)	ciprofloxacin	14.2	CLSI(2016)	NA	Xinjiang
DOI: 10.11841/j.isn.1007-4333.2020.11.10	Tong Panpan, Yang Yinping，Xie Jinxin，Zhang Mengmeng，Zhang Ling， Tang Xuelin，Zhang Yi，Lu Xing，Su Zhanqiang	Drug resistance analysis and ESBLs genotype detection of Escherichia coli derived from pet dogs and cats feces in Urumqi	Journal of China Agricultural University	2020	2018.9	2019.6	pet（ncanine=114,ncat=67)	anal swab	health and sick	K-B	Escherichia.	coli	181 (nhealth=52, nsick=129)	0.663	120 (nhealth=38, nsick=83)	polymyxin B	10	CLSI(2016)	NA	Xinjiang
DOI: 10.11841/j.isn.1007-4333.2020.11.10	Tong Panpan, Yang Yinping，Xie Jinxin，Zhang Mengmeng，Zhang Ling， Tang Xuelin，Zhang Yi，Lu Xing，Su Zhanqiang	Drug resistance analysis and ESBLs genotype detection of Escherichia coli derived from pet dogs and cats feces in Urumqi	Journal of China Agricultural University	2020	2018.9	2019.6	pet（ncanine=114,ncat=67)	anal swab	health and sick	K-B	Escherichia.	coli	181 (nhealth=52, nsick=129)	0.663	120 (nhealth=38, nsick=83)	imipenem	9.2	CLSI(2016)	NA	Xinjiang
DOI: 10.11841/j.isn.1007-4333.2020.11.10	Tong Panpan, Yang Yinping，Xie Jinxin，Zhang Mengmeng，Zhang Ling， Tang Xuelin，Zhang Yi，Lu Xing，Su Zhanqiang	Drug resistance analysis and ESBLs genotype detection of Escherichia coli derived from pet dogs and cats feces in Urumqi	Journal of China Agricultural University	2020	2018.9	2019.6	pet（ncanine=114,ncat=67)	anal swab	health and sick	K-B	Escherichia.	coli	181 (nhealth=52, nsick=129)	0.663	120 (nhealth=38, nsick=83)	levoofloxacin	9.2	CLSI(2016)	NA	Xinjiang
DOI: 10.11841/j.isn.1007-4333.2020.11.10	Tong Panpan, Yang Yinping，Xie Jinxin，Zhang Mengmeng，Zhang Ling， Tang Xuelin，Zhang Yi，Lu Xing，Su Zhanqiang	Drug resistance analysis and ESBLs genotype detection of Escherichia coli derived from pet dogs and cats feces in Urumqi	Journal of China Agricultural University	2020	2018.9	2019.6	pet（ncanine=114,ncat=67)	anal swab	health and sick	K-B	Escherichia.	coli	181 (nhealth=52, nsick=129)	0.663	120 (nhealth=38, nsick=83)	amikacin	7.5	CLSI(2016)	NA	Xinjiang
DOI: 10.11841/j.isn.1007-4333.2020.11.10	Tong Panpan, Yang Yinping，Xie Jinxin，Zhang Mengmeng，Zhang Ling， Tang Xuelin，Zhang Yi，Lu Xing，Su Zhanqiang	Drug resistance analysis and ESBLs genotype detection of Escherichia coli derived from pet dogs and cats feces in Urumqi	Journal of China Agricultural University	2020	2018.9	2019.6	pet（ncanine=114,ncat=67)	anal swab	health and sick	K-B	Escherichia.	coli	181 (nhealth=52, nsick=129)	0.663	120 (nhealth=38, nsick=83)	ceftazidime	6.7	CLSI(2016)	NA	Xinjiang
DOI: 10.11841/j.isn.1007-4333.2020.11.10	Tong Panpan, Yang Yinping，Xie Jinxin，Zhang Mengmeng，Zhang Ling， Tang Xuelin，Zhang Yi，Lu Xing，Su Zhanqiang	Drug resistance analysis and ESBLs genotype detection of Escherichia coli derived from pet dogs and cats feces in Urumqi	Journal of China Agricultural University	2020	2018.9	2019.6	pet（ncanine=114,ncat=67)	anal swab	health and sick	K-B	Escherichia.	coli	181 (nhealth=52, nsick=129)	0.663	120 (nhealth=38, nsick=83)	aztreonam	5	CLSI(2016)	NA	Xinjiang
DOI: 10.11841/j.isn.1007-4333.2020.11.10	Tong Panpan, Yang Yinping，Xie Jinxin，Zhang Mengmeng，Zhang Ling， Tang Xuelin，Zhang Yi，Lu Xing，Su Zhanqiang	Drug resistance analysis and ESBLs genotype detection of Escherichia coli derived from pet dogs and cats feces in Urumqi	Journal of China Agricultural University	2020	2018.9	2019.6	pet（ncanine=114,ncat=67)	anal swab	health and sick	K-B	Escherichia.	coli	181 (nhealth=52, nsick=129)	0.663	120 (nhealth=38, nsick=83)	ampicillin/sulbactam	1.7	CLSI(2016)	NA	Xinjiang
DOI: 10.11841/j.isn.1007-4333.2020.11.10	Tong Panpan, Yang Yinping，Xie Jinxin，Zhang Mengmeng，Zhang Ling， Tang Xuelin，Zhang Yi，Lu Xing，Su Zhanqiang	Drug resistance analysis and ESBLs genotype detection of Escherichia coli derived from pet dogs and cats feces in Urumqi	Journal of China Agricultural University	2020	2018.9	2019.6	pet（ncanine=114,ncat=67)	anal swab	health and sick	K-B	Escherichia.	coli	181 (nhealth=52, nsick=129)	0.663	120 (nhealth=38, nsick=83)	amoxicillin/clavulanate	1.7	CLSI(2016)	NA	Xinjiang
DOI: 10.11841/j.isn.1007-4333.2020.11.10	Tong Panpan, Yang Yinping，Xie Jinxin，Zhang Mengmeng，Zhang Ling， Tang Xuelin，Zhang Yi，Lu Xing，Su Zhanqiang	Drug resistance analysis and ESBLs genotype detection of Escherichia coli derived from pet dogs and cats feces in Urumqi	Journal of China Agricultural University	2020	2018.9	2019.6	pet（ncanine=114,ncat=67)	anal swab	health and sick	K-B	Escherichia.	coli	181 (nhealth=52, nsick=129)	0.663	120 (nhealth=38, nsick=83)	meropenem	0.8	CLSI(2016)	NA	Xinjiang
DOI: 10.11841/j.isn.1007-4333.2020.11.10	Tong Panpan, Yang Yinping，Xie Jinxin，Zhang Mengmeng，Zhang Ling， Tang Xuelin，Zhang Yi，Lu Xing，Su Zhanqiang	Drug resistance analysis and ESBLs genotype detection of Escherichia coli derived from pet dogs and cats feces in Urumqi	Journal of China Agricultural University	2020	2018.9	2019.6	pet（ncanine=114,ncat=67)	anal swab	health and sick	K-B	Escherichia.	coli	181 (nhealth=52, nsick=129)	0.663	120 (nhealth=38, nsick=83)	cefepime	0.8	CLSI(2016)	NA	Xinjiang
DOI: 10.11841/j.isn.1007-4333.2020.11.10	Tong Panpan, Yang Yinping，Xie Jinxin，Zhang Mengmeng，Zhang Ling， Tang Xuelin，Zhang Yi，Lu Xing，Su Zhanqiang	Drug resistance analysis and ESBLs genotype detection of Escherichia coli derived from pet dogs and cats feces in Urumqi	Journal of China Agricultural University	2020	2018.9	2019.6	pet（ncanine=114,ncat=67)	anal swab	health and sick	K-B	Escherichia.	coli	181 (nhealth=52, nsick=129)	0.663	120 (nhealth=38, nsick=83)	piperacillin/tazobactam	0	CLSI(2016)	NA	Xinjiang
NA	Song Chaohui，Hu Yan，Wu Huimin，Chen Wanzhao，Wang Dong，Li Hongbo，Xia Lining	Detection of drug resistance and resistance genes of Escherichia coli isolated from pet cats in Urumqi	Animal Husbandry & Veterinary Medicine	2022	2019.9	2019.9	cat	anal swab	NA	MIC	Escherichia.	coli	59	0.797	47	gentamycin	38.3	CLSI	NA	Xinjiang
NA	Song Chaohui，Hu Yan，Wu Huimin，Chen Wanzhao，Wang Dong，Li Hongbo，Xia Lining	Detection of drug resistance and resistance genes of Escherichia coli isolated from pet cats in Urumqi	Animal Husbandry & Veterinary Medicine	2022	2019.9	2019.9	cat	anal swab	NA	MIC	Escherichia.	coli	59	0.797	47	amikacin	27.7	CLSI	NA	Xinjiang
NA	Song Chaohui，Hu Yan，Wu Huimin，Chen Wanzhao，Wang Dong，Li Hongbo，Xia Lining	Detection of drug resistance and resistance genes of Escherichia coli isolated from pet cats in Urumqi	Animal Husbandry & Veterinary Medicine	2022	2019.9	2019.9	cat	anal swab	NA	MIC	Escherichia.	coli	59	0.797	47	amoxicillin/clavulanate	66	CLSI	NA	Xinjiang
NA	Song Chaohui，Hu Yan，Wu Huimin，Chen Wanzhao，Wang Dong，Li Hongbo，Xia Lining	Detection of drug resistance and resistance genes of Escherichia coli isolated from pet cats in Urumqi	Animal Husbandry & Veterinary Medicine	2022	2019.9	2019.9	cat	anal swab	NA	MIC	Escherichia.	coli	59	0.797	47	ceftriaxone	48.9	CLSI	NA	Xinjiang
NA	Song Chaohui，Hu Yan，Wu Huimin，Chen Wanzhao，Wang Dong，Li Hongbo，Xia Lining	Detection of drug resistance and resistance genes of Escherichia coli isolated from pet cats in Urumqi	Animal Husbandry & Veterinary Medicine	2022	2019.9	2019.9	cat	anal swab	NA	MIC	Escherichia.	coli	59	0.797	47	ceftazidime	42.6	CLSI	NA	Xinjiang
NA	Song Chaohui，Hu Yan，Wu Huimin，Chen Wanzhao，Wang Dong，Li Hongbo，Xia Lining	Detection of drug resistance and resistance genes of Escherichia coli isolated from pet cats in Urumqi	Animal Husbandry & Veterinary Medicine	2022	2019.9	2019.9	cat	anal swab	NA	MIC	Escherichia.	coli	59	0.797	47	enrofloxacin	42.6	CLSI	NA	Xinjiang
NA	Song Chaohui，Hu Yan，Wu Huimin，Chen Wanzhao，Wang Dong，Li Hongbo，Xia Lining	Detection of drug resistance and resistance genes of Escherichia coli isolated from pet cats in Urumqi	Animal Husbandry & Veterinary Medicine	2022	2019.9	2019.9	cat	anal swab	NA	MIC	Escherichia.	coli	59	0.797	47	ciprofloxacin	14.9	CLSI	NA	Xinjiang
NA	Song Chaohui，Hu Yan，Wu Huimin，Chen Wanzhao，Wang Dong，Li Hongbo，Xia Lining	Detection of drug resistance and resistance genes of Escherichia coli isolated from pet cats in Urumqi	Animal Husbandry & Veterinary Medicine	2022	2019.9	2019.9	cat	anal swab	NA	MIC	Escherichia.	coli	59	0.797	47	tetracycline	83	CLSI	NA	Xinjiang
NA	Song Chaohui，Hu Yan，Wu Huimin，Chen Wanzhao，Wang Dong，Li Hongbo，Xia Lining	Detection of drug resistance and resistance genes of Escherichia coli isolated from pet cats in Urumqi	Animal Husbandry & Veterinary Medicine	2022	2019.9	2019.9	cat	anal swab	NA	MIC	Escherichia.	coli	59	0.797	47	imipenem	0	CLSI	NA	Xinjiang
NA	Song Chaohui，Hu Yan，Wu Huimin，Chen Wanzhao，Wang Dong，Li Hongbo，Xia Lining	Detection of drug resistance and resistance genes of Escherichia coli isolated from pet cats in Urumqi	Animal Husbandry & Veterinary Medicine	2022	2019.9	2019.9	cat	anal swab	NA	MIC	Escherichia.	coli	59	0.797	47	sulfaisoxazole	66	CLSI	NA	Xinjiang
Doi: 10.3390/pathogens10030271	Zhenbiao Zhang, Lei Lei , Haixia Zhang, Hegen Dai, Yu Song, Lei Li , Yang Wang, and Zhaofei Xia,	Molecular Investigation of Klebsiella pneumoniae from Clinical Companion Animals in Beijing, China, 2017–2019	Pathogens	2021	2017	2019	pet	throat swabs, nasal swabs, tracheal lavage	sick	MIC	Klebsiella.	pneumoniae	5359 (ncanine=3356, ncat=2003)	2%	105 (ncanine=85, ncat=20)	amoxicillin/clavulanate	57.1	CLSI (2015)	NA	Beijing
Doi: 10.3390/pathogens10030271	Zhenbiao Zhang, Lei Lei , Haixia Zhang, Hegen Dai, Yu Song, Lei Li , Yang Wang, and Zhaofei Xia,	Molecular Investigation of Klebsiella pneumoniae from Clinical Companion Animals in Beijing, China, 2017–2019	Pathogens	2021	2017	2019	pet	throat swabs, nasal swabs, tracheal lavage	sick	MIC	Klebsiella.	pneumoniae	5359 (ncanine=3356, ncat=2003)	2%	105 (ncanine=85, ncat=20)	doxycycline	52,4	CLSI (2015)	NA	Beijing
Doi: 10.3390/pathogens10030271	Zhenbiao Zhang, Lei Lei , Haixia Zhang, Hegen Dai, Yu Song, Lei Li , Yang Wang, and Zhaofei Xia,	Molecular Investigation of Klebsiella pneumoniae from Clinical Companion Animals in Beijing, China, 2017–2019	Pathogens	2021	2017	2019	pet	throat swabs, nasal swabs, tracheal lavage	sick	MIC	Klebsiella.	pneumoniae	5359 (ncanine=3356, ncat=2003)	2%	105 (ncanine=85, ncat=20)	sulfamethoxazole/trimethoprim	57.1	CLSI (2015)	NA	Beijing
Doi: 10.3390/pathogens10030271	Zhenbiao Zhang, Lei Lei , Haixia Zhang, Hegen Dai, Yu Song, Lei Li , Yang Wang, and Zhaofei Xia,	Molecular Investigation of Klebsiella pneumoniae from Clinical Companion Animals in Beijing, China, 2017–2019	Pathogens	2021	2017	2019	pet	throat swabs, nasal swabs, tracheal lavage	sick	MIC	Klebsiella.	pneumoniae	5359 (ncanine=3356, ncat=2003)	2%	105 (ncanine=85, ncat=20)	cefepime	38.1	CLSI (2015)	NA	Beijing
Doi: 10.3390/pathogens10030271	Zhenbiao Zhang, Lei Lei , Haixia Zhang, Hegen Dai, Yu Song, Lei Li , Yang Wang, and Zhaofei Xia,	Molecular Investigation of Klebsiella pneumoniae from Clinical Companion Animals in Beijing, China, 2017–2019	Pathogens	2021	2017	2019	pet	throat swabs, nasal swabs, tracheal lavage	sick	MIC	Klebsiella.	pneumoniae	5359 (ncanine=3356, ncat=2003)	2%	105 (ncanine=85, ncat=20)	cefotaxime	45.7	CLSI (2015)	NA	Beijing
Doi: 10.3390/pathogens10030271	Zhenbiao Zhang, Lei Lei , Haixia Zhang, Hegen Dai, Yu Song, Lei Li , Yang Wang, and Zhaofei Xia,	Molecular Investigation of Klebsiella pneumoniae from Clinical Companion Animals in Beijing, China, 2017–2019	Pathogens	2021	2017	2019	pet	throat swabs, nasal swabs, tracheal lavage	sick	MIC	Klebsiella.	pneumoniae	5359 (ncanine=3356, ncat=2003)	2%	105 (ncanine=85, ncat=20)	imipenem	4.8	CLSI (2015)	NA	Beijing
Doi: 10.3390/pathogens10030271	Zhenbiao Zhang, Lei Lei , Haixia Zhang, Hegen Dai, Yu Song, Lei Li , Yang Wang, and Zhaofei Xia,	Molecular Investigation of Klebsiella pneumoniae from Clinical Companion Animals in Beijing, China, 2017–2019	Pathogens	2021	2017	2019	pet	throat swabs, nasal swabs, tracheal lavage	sick	MIC	Klebsiella.	pneumoniae	5359 (ncanine=3356, ncat=2003)	2%	105 (ncanine=85, ncat=20)	meropenem	4.8	CLSI (2015)	NA	Beijing
Doi: 10.3390/pathogens10030271	Zhenbiao Zhang, Lei Lei , Haixia Zhang, Hegen Dai, Yu Song, Lei Li , Yang Wang, and Zhaofei Xia,	Molecular Investigation of Klebsiella pneumoniae from Clinical Companion Animals in Beijing, China, 2017–2019	Pathogens	2021	2017	2019	pet	throat swabs, nasal swabs, tracheal lavage	sick	MIC	Klebsiella.	pneumoniae	5359 (ncanine=3356, ncat=2003)	2%	105 (ncanine=85, ncat=20)	aztreonam	41	CLSI (2015)	NA	Beijing
Doi: 10.3390/pathogens10030271	Zhenbiao Zhang, Lei Lei , Haixia Zhang, Hegen Dai, Yu Song, Lei Li , Yang Wang, and Zhaofei Xia,	Molecular Investigation of Klebsiella pneumoniae from Clinical Companion Animals in Beijing, China, 2017–2019	Pathogens	2021	2017	2019	pet	throat swabs, nasal swabs, tracheal lavage	sick	MIC	Klebsiella.	pneumoniae	5359 (ncanine=3356, ncat=2003)	2%	105 (ncanine=85, ncat=20)	enrofloxacin	41.9	CLSI (2015)	NA	Beijing
Doi: 10.3390/pathogens10030271	Zhenbiao Zhang, Lei Lei , Haixia Zhang, Hegen Dai, Yu Song, Lei Li , Yang Wang, and Zhaofei Xia,	Molecular Investigation of Klebsiella pneumoniae from Clinical Companion Animals in Beijing, China, 2017–2019	Pathogens	2021	2017	2019	pet	throat swabs, nasal swabs, tracheal lavage	sick	MIC	Klebsiella.	pneumoniae	5359 (ncanine=3356, ncat=2003)	2%	105 (ncanine=85, ncat=20)	ciprofloxacin	44.8	CLSI (2015)	NA	Beijing
Doi: 10.3390/pathogens10030271	Zhenbiao Zhang, Lei Lei , Haixia Zhang, Hegen Dai, Yu Song, Lei Li , Yang Wang, and Zhaofei Xia,	Molecular Investigation of Klebsiella pneumoniae from Clinical Companion Animals in Beijing, China, 2017–2019	Pathogens	2021	2017	2019	pet	throat swabs, nasal swabs, tracheal lavage	sick	MIC	Klebsiella.	pneumoniae	5359 (ncanine=3356, ncat=2003)	2%	105 (ncanine=85, ncat=20)	gentamicin	42.9	CLSI (2015)	NA	Beijing
Doi: 10.3390/pathogens10030271	Zhenbiao Zhang, Lei Lei , Haixia Zhang, Hegen Dai, Yu Song, Lei Li , Yang Wang, and Zhaofei Xia,	Molecular Investigation of Klebsiella pneumoniae from Clinical Companion Animals in Beijing, China, 2017–2019	Pathogens	2021	2017	2019	pet	throat swabs, nasal swabs, tracheal lavage	sick	MIC	Klebsiella.	pneumoniae	5359 (ncanine=3356, ncat=2003)	2%	105 (ncanine=85, ncat=20)	amikacin	21.9	CLSI (2015)	NA	Beijing
Doi: 10.3390/pathogens10030271	Zhenbiao Zhang, Lei Lei , Haixia Zhang, Hegen Dai, Yu Song, Lei Li , Yang Wang, and Zhaofei Xia,	Molecular Investigation of Klebsiella pneumoniae from Clinical Companion Animals in Beijing, China, 2017–2019	Pathogens	2021	2017	2019	pet	throat swabs, nasal swabs, tracheal lavage	sick	MIC	Klebsiella.	pneumoniae	5359 (ncanine=3356, ncat=2003)	2%	105 (ncanine=85, ncat=20)	florfenicol	49.5	CLSI (2015)	NA	Beijing
Doi: 10.3390/pathogens10030271	Zhenbiao Zhang, Lei Lei , Haixia Zhang, Hegen Dai, Yu Song, Lei Li , Yang Wang, and Zhaofei Xia,	Molecular Investigation of Klebsiella pneumoniae from Clinical Companion Animals in Beijing, China, 2017–2019	Pathogens	2021	2017	2019	pet	throat swabs, nasal swabs, tracheal lavage	sick	MIC	Klebsiella.	pneumoniae	5359 (ncanine=3356, ncat=2003)	2%	105 (ncanine=85, ncat=20)	doxycycline	52.4	CLSI (2015)	NA	Beijing
Doi: 10.3390/pathogens10030271	Zhenbiao Zhang, Lei Lei , Haixia Zhang, Hegen Dai, Yu Song, Lei Li , Yang Wang, and Zhaofei Xia,	Molecular Investigation of Klebsiella pneumoniae from Clinical Companion Animals in Beijing, China, 2017–2019	Pathogens	2021	2017	2019	pet	throat swabs, nasal swabs, tracheal lavage	sick	MIC	Klebsiella.	pneumoniae	5359 (ncanine=3356, ncat=2003)	2%	105 (ncanine=85, ncat=20)	colistin	7.6	CLSI (2015)	NA	Beijing
Doi: 10.3390/pathogens10030271	Zhenbiao Zhang, Lei Lei , Haixia Zhang, Hegen Dai, Yu Song, Lei Li , Yang Wang, and Zhaofei Xia,	Molecular Investigation of Klebsiella pneumoniae from Clinical Companion Animals in Beijing, China, 2017–2019	Pathogens	2021	2017	2019	pet	throat swabs, nasal swabs, tracheal lavage	sick	MIC	Klebsiella.	pneumoniae	5359 (ncanine=3356, ncat=2003)	2%	105 (ncanine=85, ncat=20)	piperacillin/tazobactam	30.5	CLSI (2015)	NA	Beijing
Doi: 10.3390/pathogens10030271	Zhenbiao Zhang, Lei Lei , Haixia Zhang, Hegen Dai, Yu Song, Lei Li , Yang Wang, and Zhaofei Xia,	Molecular Investigation of Klebsiella pneumoniae from Clinical Companion Animals in Beijing, China, 2017–2019	Pathogens	2021	2017	2019	pet	throat swabs, nasal swabs, tracheal lavage	sick	MIC	Klebsiella.	pneumoniae	5359 (ncanine=3356, ncat=2003)	2%	105 (ncanine=85, ncat=20)	ceftazidime/avibactam	4.85	CLSI (2015)	NA	Beijing
DOI: 10.1016/j.jgar.2017.06.006	Y. Liu, Y. Yang, Y. Chen and Z. Xia	Antimicrobial resistance profiles and genotypes of extended-spectrum β-lactamase- and AmpC β-lactamase-producing Klebsiella pneumoniae isolated from dogs in Beijing, China	J Glob Antimicrob Resist	2017	2015.11	2016.6	canine	faeces, urine	sick	K-B	Klebsiella.	pneumoniae	285	12%	34	ceftriaxone	47	CLSI(2012)	NA	Beijing
DOI: 10.1016/j.jgar.2017.06.006	Y. Liu, Y. Yang, Y. Chen and Z. Xia	Antimicrobial resistance profiles and genotypes of extended-spectrum β-lactamase- and AmpC β-lactamase-producing Klebsiella pneumoniae isolated from dogs in Beijing, China	J Glob Antimicrob Resist	2017	2015.11	2016.6	canine	faeces, urine	sick	K-B	Klebsiella.	pneumoniae	285	12%	34	ceftizoxime	53	CLSI(2012)	NA	Beijing
DOI: 10.1016/j.jgar.2017.06.006	Y. Liu, Y. Yang, Y. Chen and Z. Xia	Antimicrobial resistance profiles and genotypes of extended-spectrum β-lactamase- and AmpC β-lactamase-producing Klebsiella pneumoniae isolated from dogs in Beijing, China	J Glob Antimicrob Resist	2017	2015.11	2016.6	canine	faeces, urine	sick	K-B	Klebsiella.	pneumoniae	285	12%	34	cefuroxime	47	CLSI(2012)	NA	Beijing
DOI: 10.1016/j.jgar.2017.06.006	Y. Liu, Y. Yang, Y. Chen and Z. Xia	Antimicrobial resistance profiles and genotypes of extended-spectrum β-lactamase- and AmpC β-lactamase-producing Klebsiella pneumoniae isolated from dogs in Beijing, China	J Glob Antimicrob Resist	2017	2015.11	2016.6	canine	faeces, urine	sick	K-B	Klebsiella.	pneumoniae	285	12%	34	cefotaxime	53	CLSI(2012)	NA	Beijing
DOI: 10.1016/j.jgar.2017.06.006	Y. Liu, Y. Yang, Y. Chen and Z. Xia	Antimicrobial resistance profiles and genotypes of extended-spectrum β-lactamase- and AmpC β-lactamase-producing Klebsiella pneumoniae isolated from dogs in Beijing, China	J Glob Antimicrob Resist	2017	2015.11	2016.6	canine	faeces, urine	sick	K-B	Klebsiella.	pneumoniae	285	12%	34	cefoperazone	42	CLSI(2012)	NA	Beijing
DOI: 10.1016/j.jgar.2017.06.006	Y. Liu, Y. Yang, Y. Chen and Z. Xia	Antimicrobial resistance profiles and genotypes of extended-spectrum β-lactamase- and AmpC β-lactamase-producing Klebsiella pneumoniae isolated from dogs in Beijing, China	J Glob Antimicrob Resist	2017	2015.11	2016.6	canine	faeces, urine	sick	K-B	Klebsiella.	pneumoniae	285	12%	34	ceftazidime	21	CLSI(2012)	NA	Beijing
DOI: 10.1016/j.jgar.2017.06.006	Y. Liu, Y. Yang, Y. Chen and Z. Xia	Antimicrobial resistance profiles and genotypes of extended-spectrum β-lactamase- and AmpC β-lactamase-producing Klebsiella pneumoniae isolated from dogs in Beijing, China	J Glob Antimicrob Resist	2017	2015.11	2016.6	canine	faeces, urine	sick	K-B	Klebsiella.	pneumoniae	285	12%	34	cefoxitin	15	CLSI(2012)	NA	Beijing
DOI: 10.1016/j.jgar.2017.06.006	Y. Liu, Y. Yang, Y. Chen and Z. Xia	Antimicrobial resistance profiles and genotypes of extended-spectrum β-lactamase- and AmpC β-lactamase-producing Klebsiella pneumoniae isolated from dogs in Beijing, China	J Glob Antimicrob Resist	2017	2015.11	2016.6	canine	faeces, urine	sick	K-B	Klebsiella.	pneumoniae	285	12%	34	cefalotin	53	CLSI(2012)	NA	Beijing
DOI: 10.1016/j.jgar.2017.06.006	Y. Liu, Y. Yang, Y. Chen and Z. Xia	Antimicrobial resistance profiles and genotypes of extended-spectrum β-lactamase- and AmpC β-lactamase-producing Klebsiella pneumoniae isolated from dogs in Beijing, China	J Glob Antimicrob Resist	2017	2015.11	2016.6	canine	faeces, urine	sick	K-B	Klebsiella.	pneumoniae	285	12%	34	amoxicillin	97	CLSI(2012)	NA	Beijing
DOI: 10.1016/j.jgar.2017.06.006	Y. Liu, Y. Yang, Y. Chen and Z. Xia	Antimicrobial resistance profiles and genotypes of extended-spectrum β-lactamase- and AmpC β-lactamase-producing Klebsiella pneumoniae isolated from dogs in Beijing, China	J Glob Antimicrob Resist	2017	2015.11	2016.6	canine	faeces, urine	sick	K-B	Klebsiella.	pneumoniae	285	12%	34	meropenem	0	CLSI(2012)	NA	Beijing
DOI: 10.1016/j.jgar.2017.06.006	Y. Liu, Y. Yang, Y. Chen and Z. Xia	Antimicrobial resistance profiles and genotypes of extended-spectrum β-lactamase- and AmpC β-lactamase-producing Klebsiella pneumoniae isolated from dogs in Beijing, China	J Glob Antimicrob Resist	2017	2015.11	2016.6	canine	faeces, urine	sick	K-B	Klebsiella.	pneumoniae	285	12%	34	ampicillin	91	CLSI(2012)	NA	Beijing
DOI: 10.1016/j.jgar.2017.06.006	Y. Liu, Y. Yang, Y. Chen and Z. Xia	Antimicrobial resistance profiles and genotypes of extended-spectrum β-lactamase- and AmpC β-lactamase-producing Klebsiella pneumoniae isolated from dogs in Beijing, China	J Glob Antimicrob Resist	2017	2015.11	2016.6	canine	faeces, urine	sick	K-B	Klebsiella.	pneumoniae	285	12%	34	ciprofloxacin	32	CLSI(2012)	NA	Beijing
DOI: 10.1016/j.jgar.2017.06.006	Y. Liu, Y. Yang, Y. Chen and Z. Xia	Antimicrobial resistance profiles and genotypes of extended-spectrum β-lactamase- and AmpC β-lactamase-producing Klebsiella pneumoniae isolated from dogs in Beijing, China	J Glob Antimicrob Resist	2017	2015.11	2016.6	canine	faeces, urine	sick	K-B	Klebsiella.	pneumoniae	285	12%	34	gentamicin	35	CLSI(2012)	NA	Beijing
DOI: 10.1016/j.jgar.2017.06.006	Y. Liu, Y. Yang, Y. Chen and Z. Xia	Antimicrobial resistance profiles and genotypes of extended-spectrum β-lactamase- and AmpC β-lactamase-producing Klebsiella pneumoniae isolated from dogs in Beijing, China	J Glob Antimicrob Resist	2017	2015.11	2016.6	canine	faeces, urine	sick	K-B	Klebsiella.	pneumoniae	285	12%	34	kanamycin	29	CLSI(2012)	NA	Beijing
DOI: 10.1016/j.jgar.2017.06.006	Y. Liu, Y. Yang, Y. Chen and Z. Xia	Antimicrobial resistance profiles and genotypes of extended-spectrum β-lactamase- and AmpC β-lactamase-producing Klebsiella pneumoniae isolated from dogs in Beijing, China	J Glob Antimicrob Resist	2017	2015.11	2016.6	canine	faeces, urine	sick	K-B	Klebsiella.	pneumoniae	285	12%	34	amikacin	29	CLSI(2012)	NA	Beijing
DOI: 10.1016/j.jgar.2017.06.006	Y. Liu, Y. Yang, Y. Chen and Z. Xia	Antimicrobial resistance profiles and genotypes of extended-spectrum β-lactamase- and AmpC β-lactamase-producing Klebsiella pneumoniae isolated from dogs in Beijing, China	J Glob Antimicrob Resist	2017	2015.11	2016.6	canine	faeces, urine	sick	K-B	Klebsiella.	pneumoniae	285	12%	34	tobramycin	32	CLSI(2012)	NA	Beijing
DOI: 10.1016/j.jgar.2017.06.006	Y. Liu, Y. Yang, Y. Chen and Z. Xia	Antimicrobial resistance profiles and genotypes of extended-spectrum β-lactamase- and AmpC β-lactamase-producing Klebsiella pneumoniae isolated from dogs in Beijing, China	J Glob Antimicrob Resist	2017	2015.11	2016.6	canine	faeces, urine	sick	K-B	Klebsiella.	pneumoniae	285	12%	34	chloramphenicol	38	CLSI(2012)	NA	Beijing
DOI: 10.1016/j.jgar.2017.06.006	Y. Liu, Y. Yang, Y. Chen and Z. Xia	Antimicrobial resistance profiles and genotypes of extended-spectrum β-lactamase- and AmpC β-lactamase-producing Klebsiella pneumoniae isolated from dogs in Beijing, China	J Glob Antimicrob Resist	2017	2015.11	2016.6	canine	faeces, urine	sick	K-B	Klebsiella.	pneumoniae	285	12%	34	tetracycline	50	CLSI(2012)	NA	Beijing
DOI: 10.1016/j.jgar.2017.06.006	Y. Liu, Y. Yang, Y. Chen and Z. Xia	Antimicrobial resistance profiles and genotypes of extended-spectrum β-lactamase- and AmpC β-lactamase-producing Klebsiella pneumoniae isolated from dogs in Beijing, China	J Glob Antimicrob Resist	2017	2015.11	2016.6	canine	faeces, urine	sick	K-B	Klebsiella.	pneumoniae	285	12%	34	doxycycline	50	CLSI(2012)	NA	Beijing
DOI: 10.1016/j.jgar.2017.06.006	Y. Liu, Y. Yang, Y. Chen and Z. Xia	Antimicrobial resistance profiles and genotypes of extended-spectrum β-lactamase- and AmpC β-lactamase-producing Klebsiella pneumoniae isolated from dogs in Beijing, China	J Glob Antimicrob Resist	2017	2015.11	2016.6	canine	faeces, urine	sick	K-B	Klebsiella.	pneumoniae	285	12%	34	piperacillin	87	CLSI(2012)	NA	Beijing
DOI: 10.1016/j.jgar.2017.06.006	Y. Liu, Y. Yang, Y. Chen and Z. Xia	Antimicrobial resistance profiles and genotypes of extended-spectrum β-lactamase- and AmpC β-lactamase-producing Klebsiella pneumoniae isolated from dogs in Beijing, China	J Glob Antimicrob Resist	2017	2015.11	2016.6	canine	faeces, urine	sick	K-B	Klebsiella.	pneumoniae	285	12%	34	ampicillin/sulbactam	27	CLSI(2012)	NA	Beijing
DOI: 10.1016/j.jgar.2017.06.006	Y. Liu, Y. Yang, Y. Chen and Z. Xia	Antimicrobial resistance profiles and genotypes of extended-spectrum β-lactamase- and AmpC β-lactamase-producing Klebsiella pneumoniae isolated from dogs in Beijing, China	J Glob Antimicrob Resist	2017	2015.11	2016.6	canine	faeces, urine	sick	K-B	Klebsiella.	pneumoniae	285	12%	34	amoxicillin/clavulanate	21	CLSI(2012)	NA	Beijing
DOI: 10.1016/j.jgar.2017.06.006	Y. Liu, Y. Yang, Y. Chen and Z. Xia	Antimicrobial resistance profiles and genotypes of extended-spectrum β-lactamase- and AmpC β-lactamase-producing Klebsiella pneumoniae isolated from dogs in Beijing, China	J Glob Antimicrob Resist	2017	2015.11	2016.6	canine	faeces, urine	sick	K-B	Klebsiella.	pneumoniae	285	12%	34	sulfamethoxazole/trimethoprim	53	CLSI(2012)	NA	Beijing
DOI:10.16437/j.cnki.1007-5038.2021.07.025	Xie Xiumei，Tong Fuzhen	Serotype Identification，Pathogenicity and Drug Resistance of Klebsiela pneumoniae Isolated from Pet Dogs in Xining	Progres in Veterinary Medicine	2021	2019.1	2020.6	canine	throat swabs, nasal swabs, sputum	sick	K-B	Klebsiella.	pneumoniae	127	48.81%	62	ceftiofur	15.5	CLSI(2019)	NA	Xining
DOI:10.16437/j.cnki.1007-5038.2021.07.025	Xie Xiumei，Tong Fuzhen	Serotype Identification，Pathogenicity and Drug Resistance of Klebsiela pneumoniae Isolated from Pet Dogs in Xining	Progres in Veterinary Medicine	2021	2019.1	2020.6	canine	throat swabs, nasal swabs, sputum	sick	K-B	Klebsiella.	pneumoniae	127	48.81%	62	ceftriaxone	29	CLSI(2019)	NA	Xining
DOI:10.16437/j.cnki.1007-5038.2021.07.025	Xie Xiumei，Tong Fuzhen	Serotype Identification，Pathogenicity and Drug Resistance of Klebsiela pneumoniae Isolated from Pet Dogs in Xining	Progres in Veterinary Medicine	2021	2019.1	2020.6	canine	throat swabs, nasal swabs, sputum	sick	K-B	Klebsiella.	pneumoniae	127	48.81%	62	cefquinome	9.7	CLSI(2019)	NA	Xining
DOI:10.16437/j.cnki.1007-5038.2021.07.025	Xie Xiumei，Tong Fuzhen	Serotype Identification，Pathogenicity and Drug Resistance of Klebsiela pneumoniae Isolated from Pet Dogs in Xining	Progres in Veterinary Medicine	2021	2019.1	2020.6	canine	throat swabs, nasal swabs, sputum	sick	K-B	Klebsiella.	pneumoniae	127	48.81%	62	amoxicillin	100	CLSI(2019)	NA	Xining
DOI:10.16437/j.cnki.1007-5038.2021.07.025	Xie Xiumei，Tong Fuzhen	Serotype Identification，Pathogenicity and Drug Resistance of Klebsiela pneumoniae Isolated from Pet Dogs in Xining	Progres in Veterinary Medicine	2021	2019.1	2020.6	canine	throat swabs, nasal swabs, sputum	sick	K-B	Klebsiella.	pneumoniae	127	48.81%	62	ampicillin	98.4	CLSI(2019)	NA	Xining
DOI:10.16437/j.cnki.1007-5038.2021.07.025	Xie Xiumei，Tong Fuzhen	Serotype Identification，Pathogenicity and Drug Resistance of Klebsiela pneumoniae Isolated from Pet Dogs in Xining	Progres in Veterinary Medicine	2021	2019.1	2020.6	canine	throat swabs, nasal swabs, sputum	sick	K-B	Klebsiella.	pneumoniae	127	48.81%	62	levoofloxacin	17.7	CLSI(2019)	NA	Xining
DOI:10.16437/j.cnki.1007-5038.2021.07.025	Xie Xiumei，Tong Fuzhen	Serotype Identification，Pathogenicity and Drug Resistance of Klebsiela pneumoniae Isolated from Pet Dogs in Xining	Progres in Veterinary Medicine	2021	2019.1	2020.6	canine	throat swabs, nasal swabs, sputum	sick	K-B	Klebsiella.	pneumoniae	127	48.81%	62	enrofloxacin	19.5	CLSI(2019)	NA	Xining
DOI:10.16437/j.cnki.1007-5038.2021.07.025	Xie Xiumei，Tong Fuzhen	Serotype Identification，Pathogenicity and Drug Resistance of Klebsiela pneumoniae Isolated from Pet Dogs in Xining	Progres in Veterinary Medicine	2021	2019.1	2020.6	canine	throat swabs, nasal swabs, sputum	sick	K-B	Klebsiella.	pneumoniae	127	48.81%	62	ciprofloxacin	21	CLSI(2019)	NA	Xining
DOI:10.16437/j.cnki.1007-5038.2021.07.025	Xie Xiumei，Tong Fuzhen	Serotype Identification，Pathogenicity and Drug Resistance of Klebsiela pneumoniae Isolated from Pet Dogs in Xining	Progres in Veterinary Medicine	2021	2019.1	2020.6	canine	throat swabs, nasal swabs, sputum	sick	K-B	Klebsiella.	pneumoniae	127	48.81%	62	spectinomycin	61.3	CLSI(2019)	NA	Xining
DOI:10.16437/j.cnki.1007-5038.2021.07.025	Xie Xiumei，Tong Fuzhen	Serotype Identification，Pathogenicity and Drug Resistance of Klebsiela pneumoniae Isolated from Pet Dogs in Xining	Progres in Veterinary Medicine	2021	2019.1	2020.6	canine	throat swabs, nasal swabs, sputum	sick	K-B	Klebsiella.	pneumoniae	127	48.81%	62	gentamicin	96.8	CLSI(2019)	NA	Xining
DOI:10.16437/j.cnki.1007-5038.2021.07.025	Xie Xiumei，Tong Fuzhen	Serotype Identification，Pathogenicity and Drug Resistance of Klebsiela pneumoniae Isolated from Pet Dogs in Xining	Progres in Veterinary Medicine	2021	2019.1	2020.6	canine	throat swabs, nasal swabs, sputum	sick	K-B	Klebsiella.	pneumoniae	127	48.81%	62	neomycin	82.3	CLSI(2019)	NA	Xining
DOI:10.16437/j.cnki.1007-5038.2021.07.025	Xie Xiumei，Tong Fuzhen	Serotype Identification，Pathogenicity and Drug Resistance of Klebsiela pneumoniae Isolated from Pet Dogs in Xining	Progres in Veterinary Medicine	2021	2019.1	2020.6	canine	throat swabs, nasal swabs, sputum	sick	K-B	Klebsiella.	pneumoniae	127	48.81%	62	florfenicol	83.9	CLSI(2019)	NA	Xining
DOI:10.16437/j.cnki.1007-5038.2021.07.025	Xie Xiumei，Tong Fuzhen	Serotype Identification，Pathogenicity and Drug Resistance of Klebsiela pneumoniae Isolated from Pet Dogs in Xining	Progres in Veterinary Medicine	2021	2019.1	2020.6	canine	throat swabs, nasal swabs, sputum	sick	K-B	Klebsiella.	pneumoniae	127	48.81%	62	doxycycline	69.4	CLSI(2019)	NA	Xining
DOI:10.16437/j.cnki.1007-5038.2021.07.025	Xie Xiumei，Tong Fuzhen	Serotype Identification，Pathogenicity and Drug Resistance of Klebsiela pneumoniae Isolated from Pet Dogs in Xining	Progres in Veterinary Medicine	2021	2019.1	2020.6	canine	throat swabs, nasal swabs, sputum	sick	K-B	Klebsiella.	pneumoniae	127	48.81%	62	lincomycin	33.9	CLSI(2019)	NA	Xining
DOI:10.16437/j.cnki.1007-5038.2021.07.025	Xie Xiumei，Tong Fuzhen	Serotype Identification，Pathogenicity and Drug Resistance of Klebsiela pneumoniae Isolated from Pet Dogs in Xining	Progres in Veterinary Medicine	2021	2019.1	2020.6	canine	throat swabs, nasal swabs, sputum	sick	K-B	Klebsiella.	pneumoniae	127	48.81%	62	fosfomycin	35.5	CLSI(2019)	NA	Xining
DOI:10.16437/j.cnki.1007-5038.2021.07.025	Xie Xiumei，Tong Fuzhen	Serotype Identification，Pathogenicity and Drug Resistance of Klebsiela pneumoniae Isolated from Pet Dogs in Xining	Progres in Veterinary Medicine	2021	2019.1	2020.6	canine	throat swabs, nasal swabs, sputum	sick	K-B	Klebsiella.	pneumoniae	127	48.81%	62	sulfadimidine	67.7	CLSI(2019)	NA	Xining
DOI:10.13331/j.cnki.jhau.2019.02.012	Xuan Huiyong, Su Zhanqiang, Zhai Shaohua, Yao Xiaohui, Xia Lining	Comparative analysis of resistance and the resistant genes in Staphylococcus. collected from winter and spring pets in Urumqi, Xinjiang	Journal of Hunan Agricultural University (Natural Sciences)	2019	2015	2016	pet	faeces	health and sick	MIC	Staphylococcus.	NA	170	90.59%	154	ceftiofur	48.7	CLSI(2012)	NA	Xinjiang
DOI:10.13331/j.cnki.jhau.2019.02.012	Xuan Huiyong, Su Zhanqiang, Zhai Shaohua, Yao Xiaohui, Xia Lining	Comparative analysis of resistance and the resistant genes in Staphylococcus. collected from winter and spring pets in Urumqi, Xinjiang	Journal of Hunan Agricultural University (Natural Sciences)	2019	2015	2016	pet	faeces	health and sick	MIC	Staphylococcus.	NA	170	90.59%	154	levoofloxacin	57.1	CLSI(2012)	NA	Xinjiang
DOI:10.13331/j.cnki.jhau.2019.02.012	Xuan Huiyong, Su Zhanqiang, Zhai Shaohua, Yao Xiaohui, Xia Lining	Comparative analysis of resistance and the resistant genes in Staphylococcus. collected from winter and spring pets in Urumqi, Xinjiang	Journal of Hunan Agricultural University (Natural Sciences)	2019	2015	2016	pet	faeces	health and sick	MIC	Staphylococcus.	NA	170	90.59%	154	enrofloxacin	40.3	CLSI(2012)	NA	Xinjiang
DOI:10.13331/j.cnki.jhau.2019.02.012	Xuan Huiyong, Su Zhanqiang, Zhai Shaohua, Yao Xiaohui, Xia Lining	Comparative analysis of resistance and the resistant genes in Staphylococcus. collected from winter and spring pets in Urumqi, Xinjiang	Journal of Hunan Agricultural University (Natural Sciences)	2019	2015	2016	pet	faeces	health and sick	MIC	Staphylococcus.	NA	170	90.59%	154	gentamicin	39	CLSI(2012)	NA	Xinjiang
DOI:10.13331/j.cnki.jhau.2019.02.012	Xuan Huiyong, Su Zhanqiang, Zhai Shaohua, Yao Xiaohui, Xia Lining	Comparative analysis of resistance and the resistant genes in Staphylococcus. collected from winter and spring pets in Urumqi, Xinjiang	Journal of Hunan Agricultural University (Natural Sciences)	2019	2015	2016	pet	faeces	health and sick	MIC	Staphylococcus.	NA	170	90.59%	154	amikacin	30.5	CLSI(2012)	NA	Xinjiang
DOI:10.13331/j.cnki.jhau.2019.02.012	Xuan Huiyong, Su Zhanqiang, Zhai Shaohua, Yao Xiaohui, Xia Lining	Comparative analysis of resistance and the resistant genes in Staphylococcus. collected from winter and spring pets in Urumqi, Xinjiang	Journal of Hunan Agricultural University (Natural Sciences)	2019	2015	2016	pet	faeces	health and sick	MIC	Staphylococcus.	NA	170	90.59%	154	florfenicol	53.9	CLSI(2012)	NA	Xinjiang
DOI:10.13331/j.cnki.jhau.2019.02.012	Xuan Huiyong, Su Zhanqiang, Zhai Shaohua, Yao Xiaohui, Xia Lining	Comparative analysis of resistance and the resistant genes in Staphylococcus. collected from winter and spring pets in Urumqi, Xinjiang	Journal of Hunan Agricultural University (Natural Sciences)	2019	2015	2016	pet	faeces	health and sick	MIC	Staphylococcus.	NA	170	90.59%	154	tetracycline	60.4	CLSI(2012)	NA	Xinjiang
DOI:10.13331/j.cnki.jhau.2019.02.012	Xuan Huiyong, Su Zhanqiang, Zhai Shaohua, Yao Xiaohui, Xia Lining	Comparative analysis of resistance and the resistant genes in Staphylococcus. collected from winter and spring pets in Urumqi, Xinjiang	Journal of Hunan Agricultural University (Natural Sciences)	2019	2015	2016	pet	faeces	health and sick	MIC	Staphylococcus.	NA	170	90.59%	154	clindamycin	29.2	CLSI(2012)	NA	Xinjiang
DOI:10.13331/j.cnki.jhau.2019.02.012	Xuan Huiyong, Su Zhanqiang, Zhai Shaohua, Yao Xiaohui, Xia Lining	Comparative analysis of resistance and the resistant genes in Staphylococcus. collected from winter and spring pets in Urumqi, Xinjiang	Journal of Hunan Agricultural University (Natural Sciences)	2019	2015	2016	pet	faeces	health and sick	MIC	Staphylococcus.	NA	170	90.59%	154	penicillin	79.2	CLSI(2012)	NA	Xinjiang
DOI:10.13331/j.cnki.jhau.2019.02.012	Xuan Huiyong, Su Zhanqiang, Zhai Shaohua, Yao Xiaohui, Xia Lining	Comparative analysis of resistance and the resistant genes in Staphylococcus. collected from winter and spring pets in Urumqi, Xinjiang	Journal of Hunan Agricultural University (Natural Sciences)	2019	2015	2016	pet	faeces	health and sick	MIC	Staphylococcus.	NA	170	90.59%	154	oxacillin	94.2	CLSI(2012)	NA	Xinjiang
DOI:10.13331/j.cnki.jhau.2019.02.012	Xuan Huiyong, Su Zhanqiang, Zhai Shaohua, Yao Xiaohui, Xia Lining	Comparative analysis of resistance and the resistant genes in Staphylococcus. collected from winter and spring pets in Urumqi, Xinjiang	Journal of Hunan Agricultural University (Natural Sciences)	2019	2015	2016	pet	faeces	health and sick	MIC	Staphylococcus.	NA	170	90.59%	154	amoxicillin/clavulanate	29.9	CLSI(2012)	NA	Xinjiang
DOI:10.13331/j.cnki.jhau.2019.02.012	Xuan Huiyong, Su Zhanqiang, Zhai Shaohua, Yao Xiaohui, Xia Lining	Comparative analysis of resistance and the resistant genes in Staphylococcus. collected from winter and spring pets in Urumqi, Xinjiang	Journal of Hunan Agricultural University (Natural Sciences)	2019	2015	2016	pet	faeces	health and sick	MIC	Staphylococcus.	NA	170	90.59%	154	rifampicin	30.5	CLSI(2012)	NA	Xinjiang
DOI: 10.1016/j.vetmic.2012.06.015	Yanyan Feng, Wei Tian, Dachuan Lin, Qianyi Luo, Yingze Zhou, Tong Yang, Yuting Deng, Yahong Liu , Jianhua Liu	Prevalence and characterization of methicillin-resistant Staphylococcus pseudintermedius in pets from South China	Veterinary Microbiology	2012	2007	2009	pet（ncanine=612,ncat=173)	skin, ear, nare, mouth, eye, wound, anus, pudendum, and urine	health and sick	MIC and K-B	Staphylococcus.	pseudintermedius	898 (nhealth=416, nsick=482)	16.03%	144 (ncanine=124, ncat=20)	penicillin	70.1	CLSI (2008,2010)	0.25	Guangdong
DOI: 10.1016/j.vetmic.2012.06.015	Yanyan Feng, Wei Tian, Dachuan Lin, Qianyi Luo, Yingze Zhou, Tong Yang, Yuting Deng, Yahong Liu , Jianhua Liu	Prevalence and characterization of methicillin-resistant Staphylococcus pseudintermedius in pets from South China	Veterinary Microbiology	2012	2007	2009	pet（ncanine=612,ncat=173)	skin, ear, nare, mouth, eye, wound, anus, pudendum, and urine	health and sick	MIC and K-B	Staphylococcus.	pseudintermedius	898 (nhealth=416, nsick=482)	16.03%	144 (ncanine=124, ncat=20)	oxacillin	42.4	CLSI (2008,2010)	4	Guangdong
DOI: 10.1016/j.vetmic.2012.06.015	Yanyan Feng, Wei Tian, Dachuan Lin, Qianyi Luo, Yingze Zhou, Tong Yang, Yuting Deng, Yahong Liu , Jianhua Liu	Prevalence and characterization of methicillin-resistant Staphylococcus pseudintermedius in pets from South China	Veterinary Microbiology	2012	2007	2009	pet（ncanine=612,ncat=173)	skin, ear, nare, mouth, eye, wound, anus, pudendum, and urine	health and sick	MIC and K-B	Staphylococcus.	pseudintermedius	898 (nhealth=416, nsick=482)	16.03%	144 (ncanine=124, ncat=20)	gentamicin	24.3	CLSI (2008,2010)	16	Guangdong
DOI: 10.1016/j.vetmic.2012.06.015	Yanyan Feng, Wei Tian, Dachuan Lin, Qianyi Luo, Yingze Zhou, Tong Yang, Yuting Deng, Yahong Liu , Jianhua Liu	Prevalence and characterization of methicillin-resistant Staphylococcus pseudintermedius in pets from South China	Veterinary Microbiology	2012	2007	2009	pet（ncanine=612,ncat=173)	skin, ear, nare, mouth, eye, wound, anus, pudendum, and urine	health and sick	MIC and K-B	Staphylococcus.	pseudintermedius	898 (nhealth=416, nsick=482)	16.03%	144 (ncanine=124, ncat=20)	amikacin	4.9	CLSI (2008,2010)	64	Guangdong
DOI: 10.1016/j.vetmic.2012.06.015	Yanyan Feng, Wei Tian, Dachuan Lin, Qianyi Luo, Yingze Zhou, Tong Yang, Yuting Deng, Yahong Liu , Jianhua Liu	Prevalence and characterization of methicillin-resistant Staphylococcus pseudintermedius in pets from South China	Veterinary Microbiology	2012	2007	2009	pet（ncanine=612,ncat=173)	skin, ear, nare, mouth, eye, wound, anus, pudendum, and urine	health and sick	MIC and K-B	Staphylococcus.	pseudintermedius	898 (nhealth=416, nsick=482)	16.03%	144 (ncanine=124, ncat=20)	erythromycin	84	CLSI (2008,2010)	8	Guangdong
DOI: 10.1016/j.vetmic.2012.06.015	Yanyan Feng, Wei Tian, Dachuan Lin, Qianyi Luo, Yingze Zhou, Tong Yang, Yuting Deng, Yahong Liu , Jianhua Liu	Prevalence and characterization of methicillin-resistant Staphylococcus pseudintermedius in pets from South China	Veterinary Microbiology	2012	2007	2009	pet（ncanine=612,ncat=173)	skin, ear, nare, mouth, eye, wound, anus, pudendum, and urine	health and sick	MIC and K-B	Staphylococcus.	pseudintermedius	898 (nhealth=416, nsick=482)	16.03%	144 (ncanine=124, ncat=20)	tylosin	79.2	CLSI (2008,2010)	64	Guangdong
DOI: 10.1016/j.vetmic.2012.06.015	Yanyan Feng, Wei Tian, Dachuan Lin, Qianyi Luo, Yingze Zhou, Tong Yang, Yuting Deng, Yahong Liu , Jianhua Liu	Prevalence and characterization of methicillin-resistant Staphylococcus pseudintermedius in pets from South China	Veterinary Microbiology	2012	2007	2009	pet（ncanine=612,ncat=173)	skin, ear, nare, mouth, eye, wound, anus, pudendum, and urine	health and sick	MIC and K-B	Staphylococcus.	pseudintermedius	898 (nhealth=416, nsick=482)	16.03%	144 (ncanine=124, ncat=20)	tilmicosin	45.1	CLSI (2008,2010)	32	Guangdong
DOI: 10.1016/j.vetmic.2012.06.015	Yanyan Feng, Wei Tian, Dachuan Lin, Qianyi Luo, Yingze Zhou, Tong Yang, Yuting Deng, Yahong Liu , Jianhua Liu	Prevalence and characterization of methicillin-resistant Staphylococcus pseudintermedius in pets from South China	Veterinary Microbiology	2012	2007	2009	pet（ncanine=612,ncat=173)	skin, ear, nare, mouth, eye, wound, anus, pudendum, and urine	health and sick	MIC and K-B	Staphylococcus.	pseudintermedius	898 (nhealth=416, nsick=482)	16.03%	144 (ncanine=124, ncat=20)	azithromycin	86.8	CLSI (2008,2010)	8	Guangdong
DOI: 10.1016/j.vetmic.2012.06.015	Yanyan Feng, Wei Tian, Dachuan Lin, Qianyi Luo, Yingze Zhou, Tong Yang, Yuting Deng, Yahong Liu , Jianhua Liu	Prevalence and characterization of methicillin-resistant Staphylococcus pseudintermedius in pets from South China	Veterinary Microbiology	2012	2007	2009	pet（ncanine=612,ncat=173)	skin, ear, nare, mouth, eye, wound, anus, pudendum, and urine	health and sick	MIC and K-B	Staphylococcus.	pseudintermedius	898 (nhealth=416, nsick=482)	16.03%	144 (ncanine=124, ncat=20)	clindamycin	83.3	CLSI (2008,2010)	4	Guangdong
DOI: 10.1016/j.vetmic.2012.06.015	Yanyan Feng, Wei Tian, Dachuan Lin, Qianyi Luo, Yingze Zhou, Tong Yang, Yuting Deng, Yahong Liu , Jianhua Liu	Prevalence and characterization of methicillin-resistant Staphylococcus pseudintermedius in pets from South China	Veterinary Microbiology	2012	2007	2009	pet（ncanine=612,ncat=173)	skin, ear, nare, mouth, eye, wound, anus, pudendum, and urine	health and sick	MIC and K-B	Staphylococcus.	pseudintermedius	898 (nhealth=416, nsick=482)	16.03%	144 (ncanine=124, ncat=20)	tetracycline	86.8	CLSI (2008,2010)	16	Guangdong
DOI: 10.1016/j.vetmic.2012.06.015	Yanyan Feng, Wei Tian, Dachuan Lin, Qianyi Luo, Yingze Zhou, Tong Yang, Yuting Deng, Yahong Liu , Jianhua Liu	Prevalence and characterization of methicillin-resistant Staphylococcus pseudintermedius in pets from South China	Veterinary Microbiology	2012	2007	2009	pet（ncanine=612,ncat=173)	skin, ear, nare, mouth, eye, wound, anus, pudendum, and urine	health and sick	MIC and K-B	Staphylococcus.	pseudintermedius	898 (nhealth=416, nsick=482)	16.03%	144 (ncanine=124, ncat=20)	chloramphenicol	39.6	CLSI (2008,2010)	32	Guangdong
DOI: 10.1016/j.vetmic.2012.06.015	Yanyan Feng, Wei Tian, Dachuan Lin, Qianyi Luo, Yingze Zhou, Tong Yang, Yuting Deng, Yahong Liu , Jianhua Liu	Prevalence and characterization of methicillin-resistant Staphylococcus pseudintermedius in pets from South China	Veterinary Microbiology	2012	2007	2009	pet（ncanine=612,ncat=173)	skin, ear, nare, mouth, eye, wound, anus, pudendum, and urine	health and sick	MIC and K-B	Staphylococcus.	pseudintermedius	898 (nhealth=416, nsick=482)	16.03%	144 (ncanine=124, ncat=20)	florfenicol	18.8	CLSI (2008,2010)	16	Guangdong
DOI: 10.1016/j.vetmic.2012.06.015	Yanyan Feng, Wei Tian, Dachuan Lin, Qianyi Luo, Yingze Zhou, Tong Yang, Yuting Deng, Yahong Liu , Jianhua Liu	Prevalence and characterization of methicillin-resistant Staphylococcus pseudintermedius in pets from South China	Veterinary Microbiology	2012	2007	2009	pet（ncanine=612,ncat=173)	skin, ear, nare, mouth, eye, wound, anus, pudendum, and urine	health and sick	MIC and K-B	Staphylococcus.	pseudintermedius	898 (nhealth=416, nsick=482)	16.03%	144 (ncanine=124, ncat=20)	ciprofloxacin	56.3	CLSI (2008,2010)	4	Guangdong
DOI: 10.1016/j.vetmic.2012.06.015	Yanyan Feng, Wei Tian, Dachuan Lin, Qianyi Luo, Yingze Zhou, Tong Yang, Yuting Deng, Yahong Liu , Jianhua Liu	Prevalence and characterization of methicillin-resistant Staphylococcus pseudintermedius in pets from South China	Veterinary Microbiology	2012	2007	2009	pet（ncanine=612,ncat=173)	skin, ear, nare, mouth, eye, wound, anus, pudendum, and urine	health and sick	MIC and K-B	Staphylococcus.	pseudintermedius	898 (nhealth=416, nsick=482)	16.03%	144 (ncanine=124, ncat=20)	enrofloxacin	53.5	CLSI (2008,2010)	4	Guangdong
DOI: 10.1016/j.vetmic.2012.06.015	Yanyan Feng, Wei Tian, Dachuan Lin, Qianyi Luo, Yingze Zhou, Tong Yang, Yuting Deng, Yahong Liu , Jianhua Liu	Prevalence and characterization of methicillin-resistant Staphylococcus pseudintermedius in pets from South China	Veterinary Microbiology	2012	2007	2009	pet（ncanine=612,ncat=173)	skin, ear, nare, mouth, eye, wound, anus, pudendum, and urine	health and sick	MIC and K-B	Staphylococcus.	pseudintermedius	898 (nhealth=416, nsick=482)	16.03%	144 (ncanine=124, ncat=20)	tiamulin	11.8	CLSI (2008,2010)	32	Guangdong
DOI: 10.1016/j.vetmic.2012.06.015	Yanyan Feng, Wei Tian, Dachuan Lin, Qianyi Luo, Yingze Zhou, Tong Yang, Yuting Deng, Yahong Liu , Jianhua Liu	Prevalence and characterization of methicillin-resistant Staphylococcus pseudintermedius in pets from South China	Veterinary Microbiology	2012	2007	2009	pet（ncanine=612,ncat=173)	skin, ear, nare, mouth, eye, wound, anus, pudendum, and urine	health and sick	MIC and K-B	Staphylococcus.	pseudintermedius	898 (nhealth=416, nsick=482)	16.03%	144 (ncanine=124, ncat=20)	valnemulin	-	CLSI (2008,2010)	-	Guangdong
DOI: 10.1016/j.vetmic.2012.06.015	Yanyan Feng, Wei Tian, Dachuan Lin, Qianyi Luo, Yingze Zhou, Tong Yang, Yuting Deng, Yahong Liu , Jianhua Liu	Prevalence and characterization of methicillin-resistant Staphylococcus pseudintermedius in pets from South China	Veterinary Microbiology	2012	2007	2009	pet（ncanine=612,ncat=173)	skin, ear, nare, mouth, eye, wound, anus, pudendum, and urine	health and sick	MIC and K-B	Staphylococcus.	pseudintermedius	898 (nhealth=416, nsick=482)	16.03%	144 (ncanine=124, ncat=20)	rifampicin	6.3	CLSI (2008,2010)	4	Guangdong
DOI: 10.1016/j.vetmic.2012.06.015	Yanyan Feng, Wei Tian, Dachuan Lin, Qianyi Luo, Yingze Zhou, Tong Yang, Yuting Deng, Yahong Liu , Jianhua Liu	Prevalence and characterization of methicillin-resistant Staphylococcus pseudintermedius in pets from South China	Veterinary Microbiology	2012	2007	2009	pet（ncanine=612,ncat=173)	skin, ear, nare, mouth, eye, wound, anus, pudendum, and urine	health and sick	MIC and K-B	Staphylococcus.	pseudintermedius	898 (nhealth=416, nsick=482)	16.03%	144 (ncanine=124, ncat=20)	vancomycin	0	CLSI (2008,2010)	16	Guangdong
DOI: 10.1016/j.vetmic.2012.06.015	Yanyan Feng, Wei Tian, Dachuan Lin, Qianyi Luo, Yingze Zhou, Tong Yang, Yuting Deng, Yahong Liu , Jianhua Liu	Prevalence and characterization of methicillin-resistant Staphylococcus pseudintermedius in pets from South China	Veterinary Microbiology	2012	2007	2009	pet（ncanine=612,ncat=173)	skin, ear, nare, mouth, eye, wound, anus, pudendum, and urine	health and sick	MIC and K-B	Staphylococcus.	pseudintermedius	898 (nhealth=416, nsick=482)	16.03%	144 (ncanine=124, ncat=20)	sulfamethoxazole/trimethoprim	77.8	CLSI (2008,2010)	10	Guangdong
DOI: 10.1016/j.vetmic.2012.06.015	Yanyan Feng, Wei Tian, Dachuan Lin, Qianyi Luo, Yingze Zhou, Tong Yang, Yuting Deng, Yahong Liu , Jianhua Liu	Prevalence and characterization of methicillin-resistant Staphylococcus pseudintermedius in pets from South China	Veterinary Microbiology	2012	2007	2009	pet（ncanine=612,ncat=173)	skin, ear, nare, mouth, eye, wound, anus, pudendum, and urine	health and sick	MIC and K-B	Staphylococcus.	pseudintermedius	898 (nhealth=416, nsick=482)	16.03%	144 (ncanine=124, ncat=20)	teicoplanin	0	CLSI (2008,2010)	10	Guangdong
DOI: 10.1016/j.vetmic.2012.06.015	Yanyan Feng, Wei Tian, Dachuan Lin, Qianyi Luo, Yingze Zhou, Tong Yang, Yuting Deng, Yahong Liu , Jianhua Liu	Prevalence and characterization of methicillin-resistant Staphylococcus pseudintermedius in pets from South China	Veterinary Microbiology	2012	2007	2009	pet（ncanine=612,ncat=173)	skin, ear, nare, mouth, eye, wound, anus, pudendum, and urine	health and sick	MIC and K-B	Staphylococcus.	pseudintermedius	898 (nhealth=416, nsick=482)	16.03%	144 (ncanine=124, ncat=20)	quinupristin/dalfopristin	0	CLSI (2008,2010)	15	Guangdong
DOI: 10.1016/j.vetmic.2012.06.015	Yanyan Feng, Wei Tian, Dachuan Lin, Qianyi Luo, Yingze Zhou, Tong Yang, Yuting Deng, Yahong Liu , Jianhua Liu	Prevalence and characterization of methicillin-resistant Staphylococcus pseudintermedius in pets from South China	Veterinary Microbiology	2012	2007	2009	pet（ncanine=612,ncat=173)	skin, ear, nare, mouth, eye, wound, anus, pudendum, and urine	health and sick	MIC and K-B	Staphylococcus.	pseudintermedius	898 (nhealth=416, nsick=482)	16.03%	144 (ncanine=124, ncat=20)	linezolid	0	CLSI (2008,2010)	20	Guangdong
DOI: 10.1111/j.1365-2672.2012.05233.x	Y. Wang, J. Yang, C.M. Logue, K. Liu, X. Cao, W. Zhang, J. Shen and C. Wu	Methicillin-resistant Staphylococcus pseudintermedius isolated from canine pyoderma in North China	J Appl Microbiol	2012	2008	2010	canine	pyoderma	sick	MIC	Staphylococcus.	pseudintermedius	260	12.69%	33	oxacillin	100	CLSI（2010）	128	Shandong
DOI: 10.1111/j.1365-2672.2012.05233.x	Y. Wang, J. Yang, C.M. Logue, K. Liu, X. Cao, W. Zhang, J. Shen and C. Wu	Methicillin-resistant Staphylococcus pseudintermedius isolated from canine pyoderma in North China	J Appl Microbiol	2012	2008	2010	canine	pyoderma	sick	MIC	Staphylococcus.	pseudintermedius	260	12.69%	33	tetracycline	100	CLSI（2010）	64	Shandong
DOI: 10.1111/j.1365-2672.2012.05233.x	Y. Wang, J. Yang, C.M. Logue, K. Liu, X. Cao, W. Zhang, J. Shen and C. Wu	Methicillin-resistant Staphylococcus pseudintermedius isolated from canine pyoderma in North China	J Appl Microbiol	2012	2008	2010	canine	pyoderma	sick	MIC	Staphylococcus.	pseudintermedius	260	12.69%	33	clindamycin	100	CLSI（2010）	256	Shandong
DOI: 10.1111/j.1365-2672.2012.05233.x	Y. Wang, J. Yang, C.M. Logue, K. Liu, X. Cao, W. Zhang, J. Shen and C. Wu	Methicillin-resistant Staphylococcus pseudintermedius isolated from canine pyoderma in North China	J Appl Microbiol	2012	2008	2010	canine	pyoderma	sick	MIC	Staphylococcus.	pseudintermedius	260	12.69%	33	erythromycin	100	CLSI（2010）	256	Shandong
DOI: 10.1111/j.1365-2672.2012.05233.x	Y. Wang, J. Yang, C.M. Logue, K. Liu, X. Cao, W. Zhang, J. Shen and C. Wu	Methicillin-resistant Staphylococcus pseudintermedius isolated from canine pyoderma in North China	J Appl Microbiol	2012	2008	2010	canine	pyoderma	sick	MIC	Staphylococcus.	pseudintermedius	260	12.69%	33	enrofloxacin	57.6	CLSI（2010）	8	Shandong
DOI: 10.1111/j.1365-2672.2012.05233.x	Y. Wang, J. Yang, C.M. Logue, K. Liu, X. Cao, W. Zhang, J. Shen and C. Wu	Methicillin-resistant Staphylococcus pseudintermedius isolated from canine pyoderma in North China	J Appl Microbiol	2012	2008	2010	canine	pyoderma	sick	MIC	Staphylococcus.	pseudintermedius	260	12.69%	33	gentamicin	36.4	CLSI（2010）	4	Shandong
DOI: 10.1111/j.1365-2672.2012.05233.x	Y. Wang, J. Yang, C.M. Logue, K. Liu, X. Cao, W. Zhang, J. Shen and C. Wu	Methicillin-resistant Staphylococcus pseudintermedius isolated from canine pyoderma in North China	J Appl Microbiol	2012	2008	2010	canine	pyoderma	sick	MIC	Staphylococcus.	pseudintermedius	260	12.69%	33	florfenicol	0	CLSI（2010）	4	Shandong
DOI: 10.1111/j.1365-2672.2012.05233.x	Y. Wang, J. Yang, C.M. Logue, K. Liu, X. Cao, W. Zhang, J. Shen and C. Wu	Methicillin-resistant Staphylococcus pseudintermedius isolated from canine pyoderma in North China	J Appl Microbiol	2012	2008	2010	canine	pyoderma	sick	MIC	Staphylococcus.	pseudintermedius	260	12.69%	33	linezolid	0	CLSI（2010）	0.5	Shandong
NA	Zhang Haixia	Antimicrobial resistance and molecular characteristics of clinical Staphylococcus pseudintermedius isolated from dogs and cats	China Agricultural University	2021	2017.11	2019.4	canine	skin, ear, nare, mouth, eye, wound, urine, coelomic fluid，abscess and orthers	sick	MIC	Staphylococcus.	NA	2983	8.58%	256	oxacillin	50.4	CLSI VET08, CLSI (2018)	0.5	Beijing
NA	Zhang Haixia	Antimicrobial resistance and molecular characteristics of clinical Staphylococcus pseudintermedius isolated from dogs and cats	China Agricultural University	2021	2017.11	2019.4	canine	skin, ear, nare, mouth, eye, wound, urine, coelomic fluid，abscess and orthers	sick	MIC	Staphylococcus.	NA	2983	8.58%	256	penicillin	88.7	CLSI VET08, CLSI (2018)	4	Beijing
NA	Zhang Haixia	Antimicrobial resistance and molecular characteristics of clinical Staphylococcus pseudintermedius isolated from dogs and cats	China Agricultural University	2021	2017.11	2019.4	canine	skin, ear, nare, mouth, eye, wound, urine, coelomic fluid，abscess and orthers	sick	MIC	Staphylococcus.	NA	2983	8.58%	256	linezolid	0	CLSI VET08, CLSI (2018)	0.25	Beijing
NA	Zhang Haixia	Antimicrobial resistance and molecular characteristics of clinical Staphylococcus pseudintermedius isolated from dogs and cats	China Agricultural University	2021	2017.11	2019.4	canine	skin, ear, nare, mouth, eye, wound, urine, coelomic fluid，abscess and orthers	sick	MIC	Staphylococcus.	NA	2983	8.58%	256	vancomycin	0	CLSI VET08, CLSI (2018)	8	Beijing
NA	Zhang Haixia	Antimicrobial resistance and molecular characteristics of clinical Staphylococcus pseudintermedius isolated from dogs and cats	China Agricultural University	2021	2017.11	2019.4	canine	skin, ear, nare, mouth, eye, wound, urine, coelomic fluid，abscess and orthers	sick	MIC	Staphylococcus.	NA	2983	8.58%	256	clindamycin	77.7	CLSI VET08, CLSI (2018)	16	Beijing
NA	Zhang Haixia	Antimicrobial resistance and molecular characteristics of clinical Staphylococcus pseudintermedius isolated from dogs and cats	China Agricultural University	2021	2017.11	2019.4	canine	skin, ear, nare, mouth, eye, wound, urine, coelomic fluid，abscess and orthers	sick	MIC	Staphylococcus.	NA	2983	8.58%	256	ciprofloxacin	58.6	CLSI VET08, CLSI (2018)	4	Beijing
NA	Zhang Haixia	Antimicrobial resistance and molecular characteristics of clinical Staphylococcus pseudintermedius isolated from dogs and cats	China Agricultural University	2021	2017.11	2019.4	canine	skin, ear, nare, mouth, eye, wound, urine, coelomic fluid，abscess and orthers	sick	MIC	Staphylococcus.	NA	2983	8.58%	256	enrofloxacin	58.6	CLSI VET08, CLSI (2018)	4	Beijing
NA	Zhang Haixia	Antimicrobial resistance and molecular characteristics of clinical Staphylococcus pseudintermedius isolated from dogs and cats	China Agricultural University	2021	2017.11	2019.4	canine	skin, ear, nare, mouth, eye, wound, urine, coelomic fluid，abscess and orthers	sick	MIC	Staphylococcus.	NA	2983	8.58%	256	gentamicin	12.9	CLSI VET08, CLSI (2018)	16	Beijing
NA	Zhang Haixia	Antimicrobial resistance and molecular characteristics of clinical Staphylococcus pseudintermedius isolated from dogs and cats	China Agricultural University	2021	2017.11	2019.4	canine	skin, ear, nare, mouth, eye, wound, urine, coelomic fluid，abscess and orthers	sick	MIC	Staphylococcus.	NA	2983	8.58%	256	amikacin	0.4	CLSI VET08, CLSI (2018)	16	Beijing
NA	Zhang Haixia	Antimicrobial resistance and molecular characteristics of clinical Staphylococcus pseudintermedius isolated from dogs and cats	China Agricultural University	2021	2017.11	2019.4	canine	skin, ear, nare, mouth, eye, wound, urine, coelomic fluid，abscess and orthers	sick	MIC	Staphylococcus.	NA	2983	8.58%	256	doxycycline	82	CLSI VET08, CLSI (2018)	0.5	Beijing
NA	Zhang Haixia	Antimicrobial resistance and molecular characteristics of clinical Staphylococcus pseudintermedius isolated from dogs and cats	China Agricultural University	2021	2017.11	2019.4	canine	skin, ear, nare, mouth, eye, wound, urine, coelomic fluid，abscess and orthers	sick	MIC	Staphylococcus.	NA	2983	8.58%	256	chloramphenicol	43	CLSI VET08, CLSI (2018)	32	Beijing
NA	Zhang Haixia	Antimicrobial resistance and molecular characteristics of clinical Staphylococcus pseudintermedius isolated from dogs and cats	China Agricultural University	2021	2017.11	2019.4	canine	skin, ear, nare, mouth, eye, wound, urine, coelomic fluid，abscess and orthers	sick	MIC	Staphylococcus.	NA	2983	8.58%	256	florfenicol	13.3	CLSI VET08, CLSI (2018)	8	Beijing
NA	Zhang Haixia	Antimicrobial resistance and molecular characteristics of clinical Staphylococcus pseudintermedius isolated from dogs and cats	China Agricultural University	2021	2017.11	2019.4	canine	skin, ear, nare, mouth, eye, wound, urine, coelomic fluid，abscess and orthers	sick	MIC	Staphylococcus.	NA	2983	8.58%	256	rifampicin	0.4	CLSI VET08, CLSI (2018)	4	Beijing
NA	Zhang Haixia	Antimicrobial resistance and molecular characteristics of clinical Staphylococcus pseudintermedius isolated from dogs and cats	China Agricultural University	2021	2017.11	2019.4	canine	skin, ear, nare, mouth, eye, wound, urine, coelomic fluid，abscess and orthers	sick	MIC	Staphylococcus.	NA	2983	8.58%	256	azithromycin	82	CLSI VET08, CLSI (2018)	8	Beijing
NA	Qiu Mei, Hao Zhihui, Zhang Wanjiang, Shen Wei, Wu Biao, Li Yuhua, Zhang Guixian	Isolation and Identification of Staphylococcus aureus from Animals and Drug Resistance Analysis	Chinese Agricultural Science Bulletin	2011	2009.3	2009.8	canine	abscess	sick	MIC	Staphylococcus.	aureus	2631	8.2%	216	ceftriaxone	32.4	CLSI	NA	Qingdao， Jinan，and Yangzhou
NA	Qiu Mei, Hao Zhihui, Zhang Wanjiang, Shen Wei, Wu Biao, Li Yuhua, Zhang Guixian	Isolation and Identification of Staphylococcus aureus from Animals and Drug Resistance Analysis	Chinese Agricultural Science Bulletin	2011	2009.3	2009.8	canine	abscess	sick	MIC	Staphylococcus.	aureus	2631	8.2%	216	cefalexin	67.6	CLSI	NA	Qingdao， Jinan，and Yangzhou
NA	Qiu Mei, Hao Zhihui, Zhang Wanjiang, Shen Wei, Wu Biao, Li Yuhua, Zhang Guixian	Isolation and Identification of Staphylococcus aureus from Animals and Drug Resistance Analysis	Chinese Agricultural Science Bulletin	2011	2009.3	2009.8	canine	abscess	sick	MIC	Staphylococcus.	aureus	2631	8.2%	216	cefazolin	4.2	CLSI	NA	Qingdao， Jinan，and Yangzhou
NA	Qiu Mei, Hao Zhihui, Zhang Wanjiang, Shen Wei, Wu Biao, Li Yuhua, Zhang Guixian	Isolation and Identification of Staphylococcus aureus from Animals and Drug Resistance Analysis	Chinese Agricultural Science Bulletin	2011	2009.3	2009.8	canine	abscess	sick	MIC	Staphylococcus.	aureus	2631	8.2%	216	ampicillin	32.95	CLSI	NA	Qingdao， Jinan，and Yangzhou
NA	Qiu Mei, Hao Zhihui, Zhang Wanjiang, Shen Wei, Wu Biao, Li Yuhua, Zhang Guixian	Isolation and Identification of Staphylococcus aureus from Animals and Drug Resistance Analysis	Chinese Agricultural Science Bulletin	2011	2009.3	2009.8	canine	abscess	sick	MIC	Staphylococcus.	aureus	2631	8.2%	216	enrofloxacin	44.4	CLSI	NA	Qingdao， Jinan，and Yangzhou
NA	Qiu Mei, Hao Zhihui, Zhang Wanjiang, Shen Wei, Wu Biao, Li Yuhua, Zhang Guixian	Isolation and Identification of Staphylococcus aureus from Animals and Drug Resistance Analysis	Chinese Agricultural Science Bulletin	2011	2009.3	2009.8	canine	abscess	sick	MIC	Staphylococcus.	aureus	2631	8.2%	216	gentamicin	13.4	CLSI	NA	Qingdao， Jinan，and Yangzhou
NA	Qiu Mei, Hao Zhihui, Zhang Wanjiang, Shen Wei, Wu Biao, Li Yuhua, Zhang Guixian	Isolation and Identification of Staphylococcus aureus from Animals and Drug Resistance Analysis	Chinese Agricultural Science Bulletin	2011	2009.3	2009.8	canine	abscess	sick	MIC	Staphylococcus.	aureus	2631	8.2%	216	amikacin	15.3	CLSI	NA	Qingdao， Jinan，and Yangzhou
NA	Qiu Mei, Hao Zhihui, Zhang Wanjiang, Shen Wei, Wu Biao, Li Yuhua, Zhang Guixian	Isolation and Identification of Staphylococcus aureus from Animals and Drug Resistance Analysis	Chinese Agricultural Science Bulletin	2011	2009.3	2009.8	canine	abscess	sick	MIC	Staphylococcus.	aureus	2631	8.2%	216	clindamycin	53.7	CLSI	NA	Qingdao， Jinan，and Yangzhou
NA	Qiu Mei, Hao Zhihui, Zhang Wanjiang, Shen Wei, Wu Biao, Li Yuhua, Zhang Guixian	Isolation and Identification of Staphylococcus aureus from Animals and Drug Resistance Analysis	Chinese Agricultural Science Bulletin	2011	2009.3	2009.8	canine	abscess	sick	MIC	Staphylococcus.	aureus	2631	8.2%	216	lincomycin	88	CLSI	NA	Qingdao， Jinan，and Yangzhou
NA	Qiu Mei, Hao Zhihui, Zhang Wanjiang, Shen Wei, Wu Biao, Li Yuhua, Zhang Guixian	Isolation and Identification of Staphylococcus aureus from Animals and Drug Resistance Analysis	Chinese Agricultural Science Bulletin	2011	2009.3	2009.8	canine	abscess	sick	MIC	Staphylococcus.	aureus	2631	8.2%	216	sulfamethoxazole	100	CLSI	NA	Qingdao， Jinan，and Yangzhou
NA	Qiu Mei, Hao Zhihui, Zhang Wanjiang, Shen Wei, Wu Biao, Li Yuhua, Zhang Guixian	Isolation and Identification of Staphylococcus aureus from Animals and Drug Resistance Analysis	Chinese Agricultural Science Bulletin	2011	2009.3	2009.8	canine	abscess	sick	MIC	Staphylococcus.	aureus	2631	8.2%	216	penicillin	76	CLSI	NA	Qingdao， Jinan，and Yangzhou
NA	Qiu Mei, Hao Zhihui, Zhang Wanjiang, Shen Wei, Wu Biao, Li Yuhua, Zhang Guixian	Isolation and Identification of Staphylococcus aureus from Animals and Drug Resistance Analysis	Chinese Agricultural Science Bulletin	2011	2009.3	2009.8	canine	abscess	sick	MIC	Staphylococcus.	aureus	2631	8.2%	216	oxacillin	24.1	CLSI	NA	Qingdao， Jinan，and Yangzhou
NA	Qiu Mei, Hao Zhihui, Zhang Wanjiang, Shen Wei, Wu Biao, Li Yuhua, Zhang Guixian	Isolation and Identification of Staphylococcus aureus from Animals and Drug Resistance Analysis	Chinese Agricultural Science Bulletin	2011	2009.3	2009.8	canine	abscess	sick	MIC	Staphylococcus.	aureus	2631	8.2%	216	amoxicillin/clavulanate	27.35	CLSI	NA	Qingdao， Jinan，and Yangzhou
NA	Qiu Mei, Hao Zhihui, Zhang Wanjiang, Shen Wei, Wu Biao, Li Yuhua, Zhang Guixian	Isolation and Identification of Staphylococcus aureus from Animals and Drug Resistance Analysis	Chinese Agricultural Science Bulletin	2011	2009.3	2009.8	canine	abscess	sick	MIC	Staphylococcus.	aureus	2631	8.2%	216	erythromycin	81.5	CLSI	NA	Qingdao， Jinan，and Yangzhou
NA	Qiu Mei, Hao Zhihui, Zhang Wanjiang, Shen Wei, Wu Biao, Li Yuhua, Zhang Guixian	Isolation and Identification of Staphylococcus aureus from Animals and Drug Resistance Analysis	Chinese Agricultural Science Bulletin	2011	2009.3	2009.8	canine	abscess	sick	MIC	Staphylococcus.	aureus	2631	8.2%	216	tilmicosin	71.3	CLSI	NA	Qingdao， Jinan，and Yangzhou
NA	Wang Xianfeng，Bai Sarina	Isolation, Identification and Drug Resistance Analysis of Pathogenic Bacteria of Endometritis in Pet Dogs in Hulunbeir Area	Chinese Journal of Veterinary Medicine	2019	2020	2020	canine	uterine contents, vaginal secretions	sick	K-B	Staphylococcus.	aureus	240	13.33%	32	ceftiofur	12.5	CLSI(2018)	NA	Hulunbuir
NA	Wang Xianfeng，Bai Sarina	Isolation, Identification and Drug Resistance Analysis of Pathogenic Bacteria of Endometritis in Pet Dogs in Hulunbeir Area	Chinese Journal of Veterinary Medicine	2019	2020	2020	canine	uterine contents, vaginal secretions	sick	K-B	Staphylococcus.	aureus	240	13.33%	32	ceftriaxone	15.6	CLSI(2018)	NA	Hulunbuir
NA	Wang Xianfeng，Bai Sarina	Isolation, Identification and Drug Resistance Analysis of Pathogenic Bacteria of Endometritis in Pet Dogs in Hulunbeir Area	Chinese Journal of Veterinary Medicine	2019	2020	2020	canine	uterine contents, vaginal secretions	sick	K-B	Staphylococcus.	aureus	240	13.33%	32	penicillin	81.3	CLSI(2018)	NA	Hulunbuir
NA	Wang Xianfeng，Bai Sarina	Isolation, Identification and Drug Resistance Analysis of Pathogenic Bacteria of Endometritis in Pet Dogs in Hulunbeir Area	Chinese Journal of Veterinary Medicine	2019	2020	2020	canine	uterine contents, vaginal secretions	sick	K-B	Staphylococcus.	aureus	240	13.33%	32	amoxicillin	90.6	CLSI(2018)	NA	Hulunbuir
NA	Wang Xianfeng，Bai Sarina	Isolation, Identification and Drug Resistance Analysis of Pathogenic Bacteria of Endometritis in Pet Dogs in Hulunbeir Area	Chinese Journal of Veterinary Medicine	2019	2020	2020	canine	uterine contents, vaginal secretions	sick	K-B	Staphylococcus.	aureus	240	13.33%	32	ampicillin	42.9	CLSI(2018)	NA	Hulunbuir
NA	Wang Xianfeng，Bai Sarina	Isolation, Identification and Drug Resistance Analysis of Pathogenic Bacteria of Endometritis in Pet Dogs in Hulunbeir Area	Chinese Journal of Veterinary Medicine	2019	2020	2020	canine	uterine contents, vaginal secretions	sick	K-B	Staphylococcus.	aureus	240	13.33%	32	enrofloxacin	25	CLSI(2018)	NA	Hulunbuir
NA	Wang Xianfeng，Bai Sarina	Isolation, Identification and Drug Resistance Analysis of Pathogenic Bacteria of Endometritis in Pet Dogs in Hulunbeir Area	Chinese Journal of Veterinary Medicine	2019	2020	2020	canine	uterine contents, vaginal secretions	sick	K-B	Staphylococcus.	aureus	240	13.33%	32	ciprofloxacin	68.8	CLSI(2018)	NA	Hulunbuir
NA	Wang Xianfeng，Bai Sarina	Isolation, Identification and Drug Resistance Analysis of Pathogenic Bacteria of Endometritis in Pet Dogs in Hulunbeir Area	Chinese Journal of Veterinary Medicine	2019	2020	2020	canine	uterine contents, vaginal secretions	sick	K-B	Staphylococcus.	aureus	240	13.33%	32	lincomycin	18.8	CLSI(2018)	NA	Hulunbuir
NA	Wang Xianfeng，Bai Sarina	Isolation, Identification and Drug Resistance Analysis of Pathogenic Bacteria of Endometritis in Pet Dogs in Hulunbeir Area	Chinese Journal of Veterinary Medicine	2019	2020	2020	canine	uterine contents, vaginal secretions	sick	K-B	Staphylococcus.	aureus	240	13.33%	32	florfenicol	87.5	CLSI(2018)	NA	Hulunbuir
NA	Wang Xianfeng，Bai Sarina	Isolation, Identification and Drug Resistance Analysis of Pathogenic Bacteria of Endometritis in Pet Dogs in Hulunbeir Area	Chinese Journal of Veterinary Medicine	2019	2020	2020	canine	uterine contents, vaginal secretions	sick	K-B	Staphylococcus.	aureus	240	13.33%	32	spectinomycin	78.1	CLSI(2018)	NA	Hulunbuir
NA	Wang Xianfeng，Bai Sarina	Isolation, Identification and Drug Resistance Analysis of Pathogenic Bacteria of Endometritis in Pet Dogs in Hulunbeir Area	Chinese Journal of Veterinary Medicine	2019	2020	2020	canine	uterine contents, vaginal secretions	sick	K-B	Staphylococcus.	aureus	240	13.33%	32	doxycycline	57.1	CLSI(2018)	NA	Hulunbuir
NA	Wang Xianfeng，Bai Sarina	Isolation, Identification and Drug Resistance Analysis of Pathogenic Bacteria of Endometritis in Pet Dogs in Hulunbeir Area	Chinese Journal of Veterinary Medicine	2019	2020	2020	canine	uterine contents, vaginal secretions	sick	K-B	Staphylococcus.	aureus	240	13.33%	32	gentamicin	100	CLSI(2018)	NA	Hulunbuir
NA	Wang Xianfeng，Bai Sarina	Isolation, Identification and Drug Resistance Analysis of Pathogenic Bacteria of Endometritis in Pet Dogs in Hulunbeir Area	Chinese Journal of Veterinary Medicine	2019	2020	2020	canine	uterine contents, vaginal secretions	sick	K-B	Staphylococcus.	aureus	240	13.33%	32	sulfamonomethoxine	100	CLSI(2018)	NA	Hulunbuir
DOI:10.13323/j.cnki.j.fafu(nat.sci.).2011.06.008	Yu Daojin，Zhuo Honglin，Yi Xiuli，Huang Pengbiao，Ma Yufang，Li Jian，Huang Yifan	The resistance epidemiology of pet dogs source Enterococcus faecalis in Fuzhou	Journal of Fujian Agriculture and Forestry University ( Natural Science Edition)	2011	2011	2011	canine	anal swab	sick	MIC	Enterococcus.	faecalis	120	80%	96	chloramphenicol	27.1	CLSI	32	Fuzhou
DOI:10.13323/j.cnki.j.fafu(nat.sci.).2011.06.008	Yu Daojin，Zhuo Honglin，Yi Xiuli，Huang Pengbiao，Ma Yufang，Li Jian，Huang Yifan	The resistance epidemiology of pet dogs source Enterococcus faecalis in Fuzhou	Journal of Fujian Agriculture and Forestry University ( Natural Science Edition)	2011	2011	2011	canine	anal swab	sick	MIC	Enterococcus.	faecalis	120	80%	96	vancomycin	2.1	CLSI	32	Fuzhou
DOI:10.13323/j.cnki.j.fafu(nat.sci.).2011.06.008	Yu Daojin，Zhuo Honglin，Yi Xiuli，Huang Pengbiao，Ma Yufang，Li Jian，Huang Yifan	The resistance epidemiology of pet dogs source Enterococcus faecalis in Fuzhou	Journal of Fujian Agriculture and Forestry University ( Natural Science Edition)	2011	2011	2011	canine	anal swab	sick	MIC	Enterococcus.	faecalis	120	80%	96	ciprofloxacin	22.9	CLSI	4	Fuzhou
DOI:10.13323/j.cnki.j.fafu(nat.sci.).2011.06.008	Yu Daojin，Zhuo Honglin，Yi Xiuli，Huang Pengbiao，Ma Yufang，Li Jian，Huang Yifan	The resistance epidemiology of pet dogs source Enterococcus faecalis in Fuzhou	Journal of Fujian Agriculture and Forestry University ( Natural Science Edition)	2011	2011	2011	canine	anal swab	sick	MIC	Enterococcus.	faecalis	120	80%	96	erythromycin	72.9	CLSI	8	Fuzhou
DOI:10.13323/j.cnki.j.fafu(nat.sci.).2011.06.008	Yu Daojin，Zhuo Honglin，Yi Xiuli，Huang Pengbiao，Ma Yufang，Li Jian，Huang Yifan	The resistance epidemiology of pet dogs source Enterococcus faecalis in Fuzhou	Journal of Fujian Agriculture and Forestry University ( Natural Science Edition)	2011	2011	2011	canine	anal swab	sick	MIC	Enterococcus.	faecalis	120	80%	96	oxytetracycline	86.5	CLSI	16	Fuzhou
DOI:10.13323/j.cnki.j.fafu(nat.sci.).2011.06.008	Yu Daojin，Zhuo Honglin，Yi Xiuli，Huang Pengbiao，Ma Yufang，Li Jian，Huang Yifan	The resistance epidemiology of pet dogs source Enterococcus faecalis in Fuzhou	Journal of Fujian Agriculture and Forestry University ( Natural Science Edition)	2011	2011	2011	canine	anal swab	sick	MIC	Enterococcus.	faecalis	120	80%	96	ampicillin	5.2	CLSI	16	Fuzhou
DOI: 10.13461 / j.carol carroll nki. Cja. 005318	Liu Xiaoqiang, Li Yinqian, Zhang Xiaoying	Study on the susceptibility and mutation prevention concentration of fluoroquinolones for Enterococcus faecalis isolated from dogs in Shaanxi province	China Joutnal of Antibiotics	2014	2010	2011	canine	faeces	sick	MIC	Enterococcus.	faecalis	NA	NA	127	enrofloxacin	38.58	CLSI (2008)	4	Shaanxi
DOI: 10.13461 / j.carol carroll nki. Cja. 005318	Liu Xiaoqiang, Li Yinqian, Zhang Xiaoying	Study on the susceptibility and mutation prevention concentration of fluoroquinolones for Enterococcus faecalis isolated from dogs in Shaanxi province	China Joutnal of Antibiotics	2014	2010	2011	canine	faeces	sick	MIC	Enterococcus.	faecalis	NA	NA	127	ciprofloxacin	37.01	CLSI (2008)	2	Shaanxi
DOI: 10.13461 / j.carol carroll nki. Cja. 005318	Liu Xiaoqiang, Li Yinqian, Zhang Xiaoying	Study on the susceptibility and mutation prevention concentration of fluoroquinolones for Enterococcus faecalis isolated from dogs in Shaanxi province	China Joutnal of Antibiotics	2014	2010	2011	canine	faeces	sick	MIC	Enterococcus.	faecalis	NA	NA	127	prulifloxacin	33.07	CLSI (2008)	2	Shaanxi
NA	Shi Lingyu	Epidemiological investigation and correlation analysis of antibiotic resistance characteristics of Enterococcus. in pet dogs and their owners	China Agricultural University	2019	2017.3	2017.7	canine	anal swab	sick	MIC	Enterococcus.	NA	332	60.54%	201	vancomycin	0.5	CLSI(2018), CLSI VET08	32	Beijing
NA	Shi Lingyu	Epidemiological investigation and correlation analysis of antibiotic resistance characteristics of Enterococcus. in pet dogs and their owners	China Agricultural University	2019	2017.3	2017.7	canine	anal swab	sick	MIC	Enterococcus.	NA	332	60.54%	201	florfenicol	9.95	CLSI(2018), CLSI VET08	8	Beijing
NA	Shi Lingyu	Epidemiological investigation and correlation analysis of antibiotic resistance characteristics of Enterococcus. in pet dogs and their owners	China Agricultural University	2019	2017.3	2017.7	canine	anal swab	sick	MIC	Enterococcus.	NA	332	60.54%	201	tetracycline	72.14	CLSI(2018), CLSI VET08	16	Beijing
NA	Shi Lingyu	Epidemiological investigation and correlation analysis of antibiotic resistance characteristics of Enterococcus. in pet dogs and their owners	China Agricultural University	2019	2017.3	2017.7	canine	anal swab	sick	MIC	Enterococcus.	NA	332	60.54%	201	ampicillin	4.98	CLSI(2018), CLSI VET08	16	Beijing
NA	Shi Lingyu	Epidemiological investigation and correlation analysis of antibiotic resistance characteristics of Enterococcus. in pet dogs and their owners	China Agricultural University	2019	2017.3	2017.7	canine	anal swab	sick	MIC	Enterococcus.	NA	332	60.54%	201	enrofloxacin	16.42	CLSI(2018), CLSI VET08	4	Beijing
NA	Shi Lingyu	Epidemiological investigation and correlation analysis of antibiotic resistance characteristics of Enterococcus. in pet dogs and their owners	China Agricultural University	2019	2017.3	2017.7	canine	anal swab	sick	MIC	Enterococcus.	NA	332	60.54%	201	erythromycin	54.23	CLSI(2018), CLSI VET08	8	Beijing
NA	Shi Lingyu	Epidemiological investigation and correlation analysis of antibiotic resistance characteristics of Enterococcus. in pet dogs and their owners	China Agricultural University	2019	2017.3	2017.7	canine	anal swab	sick	MIC	Enterococcus.	NA	332	60.54%	201	rifampicin	76.62	CLSI(2018), CLSI VET08	4	Beijing
NA	Pan Siyu	Drug sensitivity test of Enterococcus. from feline and the analysis of whole genome sequencing of multi-drug resistant strain Jay1	Jiling Agricultural University	2021	2018	2019	cat	faeces	sick	MIC	Enterococcus.	NA	240	19.17%	46	penicillin	34.8	CLSI(2019)	8	Northeast China
NA	Pan Siyu	Drug sensitivity test of Enterococcus. from feline and the analysis of whole genome sequencing of multi-drug resistant strain Jay1	Jiling Agricultural University	2021	2018	2019	cat	faeces	sick	MIC	Enterococcus.	NA	240	19.17%	46	gentamicin	89.1	CLSI(2019)	8	Northeast China
NA	Pan Siyu	Drug sensitivity test of Enterococcus. from feline and the analysis of whole genome sequencing of multi-drug resistant strain Jay1	Jiling Agricultural University	2021	2018	2019	cat	faeces	sick	MIC	Enterococcus.	NA	240	19.17%	46	tetracycline	71.7	CLSI(2019)	8	Northeast China
NA	Pan Siyu	Drug sensitivity test of Enterococcus. from feline and the analysis of whole genome sequencing of multi-drug resistant strain Jay1	Jiling Agricultural University	2021	2018	2019	cat	faeces	sick	MIC	Enterococcus.	NA	240	19.17%	46	erythromycin	73.9	CLSI(2019)	4	Northeast China
NA	Pan Siyu	Drug sensitivity test of Enterococcus. from feline and the analysis of whole genome sequencing of multi-drug resistant strain Jay1	Jiling Agricultural University	2021	2018	2019	cat	faeces	sick	MIC	Enterococcus.	NA	240	19.17%	46	vancomycin	0	CLSI(2019)	4	Northeast China
NA	Pan Siyu	Drug sensitivity test of Enterococcus. from feline and the analysis of whole genome sequencing of multi-drug resistant strain Jay1	Jiling Agricultural University	2021	2018	2019	cat	faeces	sick	MIC	Enterococcus.	NA	240	19.17%	46	linezolid	0	CLSI(2019)	2	Northeast China
NA	Pan Siyu	Drug sensitivity test of Enterococcus. from feline and the analysis of whole genome sequencing of multi-drug resistant strain Jay1	Jiling Agricultural University	2021	2018	2019	cat	faeces	sick	MIC	Enterococcus.	NA	240	19.17%	46	norfloxacin	23.9	CLSI(2019)	1	Northeast China
NA	Pan Siyu	Drug sensitivity test of Enterococcus. from feline and the analysis of whole genome sequencing of multi-drug resistant strain Jay1	Jiling Agricultural University	2021	2018	2019	cat	faeces	sick	MIC	Enterococcus.	NA	240	19.17%	46	ciprofloxacin	23.9	CLSI(2019)	4	Northeast China
NA	Pan Siyu	Drug sensitivity test of Enterococcus. from feline and the analysis of whole genome sequencing of multi-drug resistant strain Jay1	Jiling Agricultural University	2021	2018	2019	cat	faeces	sick	MIC	Enterococcus.	NA	240	19.17%	46	levoofloxacin	23.9	CLSI(2019)	1	Northeast China
NA	Pan Siyu	Drug sensitivity test of Enterococcus. from feline and the analysis of whole genome sequencing of multi-drug resistant strain Jay1	Jiling Agricultural University	2021	2018	2019	cat	faeces	sick	MIC	Enterococcus.	NA	240	19.17%	46	florfenicol	8.7	CLSI(2019)	8	Northeast China
NA	Li Jinxing	The analysis of antimicrobial resistance and virulence genes of Enterococcus faecalis and Enterococcus faecium isolated from faeces of dogs in Beijing	China Agricultural University	2019	2020	2020	canine	anal swab	sick	MIC	Enterococcus.	NA	180	89.44%	161	ampicillin	32.3	CLSI(2018)	16	Beijing
NA	Li Jinxing	The analysis of antimicrobial resistance and virulence genes of Enterococcus faecalis and Enterococcus faecium isolated from faeces of dogs in Beijing	China Agricultural University	2019	2020	2020	canine	anal swab	sick	MIC	Enterococcus.	NA	180	89.44%	161	nitrofurantoin	37.2	CLSI(2018)	128	Beijing
NA	Li Jinxing	The analysis of antimicrobial resistance and virulence genes of Enterococcus faecalis and Enterococcus faecium isolated from faeces of dogs in Beijing	China Agricultural University	2019	2020	2020	canine	anal swab	sick	MIC	Enterococcus.	NA	180	89.44%	161	penicillin	26.71	CLSI(2018)	16	Beijing
NA	Li Jinxing	The analysis of antimicrobial resistance and virulence genes of Enterococcus faecalis and Enterococcus faecium isolated from faeces of dogs in Beijing	China Agricultural University	2019	2020	2020	canine	anal swab	sick	MIC	Enterococcus.	NA	180	89.44%	161	amoxicillin/clavulanate	41.61	CLSI(2018)	8/4	Beijing
NA	Li Jinxing	The analysis of antimicrobial resistance and virulence genes of Enterococcus faecalis and Enterococcus faecium isolated from faeces of dogs in Beijing	China Agricultural University	2019	2020	2020	canine	anal swab	sick	MIC	Enterococcus.	NA	180	89.44%	161	erythromycin	74.53	CLSI(2018)	8	Beijing
NA	Li Jinxing	The analysis of antimicrobial resistance and virulence genes of Enterococcus faecalis and Enterococcus faecium isolated from faeces of dogs in Beijing	China Agricultural University	2019	2020	2020	canine	anal swab	sick	MIC	Enterococcus.	NA	180	89.44%	161	rifampicin	83.23	CLSI(2018)	4	Beijing
NA	Li Jinxing	The analysis of antimicrobial resistance and virulence genes of Enterococcus faecalis and Enterococcus faecium isolated from faeces of dogs in Beijing	China Agricultural University	2019	2020	2020	canine	anal swab	sick	MIC	Enterococcus.	NA	180	89.44%	161	minocycline	72.67	CLSI(2018)	16	Beijing
NA	Li Jinxing	The analysis of antimicrobial resistance and virulence genes of Enterococcus faecalis and Enterococcus faecium isolated from faeces of dogs in Beijing	China Agricultural University	2019	2020	2020	canine	anal swab	sick	MIC	Enterococcus.	NA	180	89.44%	161	doxycycline	73.91	CLSI(2018)	16	Beijing
NA	Li Jinxing	The analysis of antimicrobial resistance and virulence genes of Enterococcus faecalis and Enterococcus faecium isolated from faeces of dogs in Beijing	China Agricultural University	2019	2020	2020	canine	anal swab	sick	MIC	Enterococcus.	NA	180	89.44%	161	tetracycline	74.53	CLSI(2018)	16	Beijing
NA	Li Jinxing	The analysis of antimicrobial resistance and virulence genes of Enterococcus faecalis and Enterococcus faecium isolated from faeces of dogs in Beijing	China Agricultural University	2019	2020	2020	canine	anal swab	sick	MIC	Enterococcus.	NA	180	89.44%	161	chloramphenicol	24.22	CLSI(2018)	32	Beijing
NA	Li Jinxing	The analysis of antimicrobial resistance and virulence genes of Enterococcus faecalis and Enterococcus faecium isolated from faeces of dogs in Beijing	China Agricultural University	2019	2020	2020	canine	anal swab	sick	MIC	Enterococcus.	NA	180	89.44%	161	vancomycin	0	CLSI(2018)	32	Beijing
NA	Li Jinxing	The analysis of antimicrobial resistance and virulence genes of Enterococcus faecalis and Enterococcus faecium isolated from faeces of dogs in Beijing	China Agricultural University	2019	2020	2020	canine	anal swab	sick	MIC	Enterococcus.	NA	180	89.44%	161	gentamicin	47.2	CLSI(2018)	1	Beijing
NA	Yang Tong, Deng Yuting, Tian Wei, et al	Investigation on Antimicrobial Resistance of Pseudomonas aeruginosa Isolated from Pets	Chinese Journal of Veterinary Medicine	2011	2009	2009	pet	rectal swabs, pus, nasal discharge, ocular secretions, ear secretions	health and sick	MIC	Pseudomonas.	aeruginosa	472	10.38%	49	amoxicillin	100	CLSI	NA	Guangdong
NA	Yang Tong, Deng Yuting, Tian Wei, et al	Investigation on Antimicrobial Resistance of Pseudomonas aeruginosa Isolated from Pets	Chinese Journal of Veterinary Medicine	2011	2009	2009	pet	rectal swabs, pus, nasal discharge, ocular secretions, ear secretions	health and sick	MIC	Pseudomonas.	aeruginosa	472	10.38%	49	ceftazidime	10.2	CLSI	NA	Guangdong
NA	Yang Tong, Deng Yuting, Tian Wei, et al	Investigation on Antimicrobial Resistance of Pseudomonas aeruginosa Isolated from Pets	Chinese Journal of Veterinary Medicine	2011	2009	2009	pet	rectal swabs, pus, nasal discharge, ocular secretions, ear secretions	health and sick	MIC	Pseudomonas.	aeruginosa	472	10.38%	49	piperacillin	6.1	CLSI	NA	Guangdong
NA	Yang Tong, Deng Yuting, Tian Wei, et al	Investigation on Antimicrobial Resistance of Pseudomonas aeruginosa Isolated from Pets	Chinese Journal of Veterinary Medicine	2011	2009	2009	pet	rectal swabs, pus, nasal discharge, ocular secretions, ear secretions	health and sick	MIC	Pseudomonas.	aeruginosa	472	10.38%	49	ceftriaxone	10.2	CLSI	NA	Guangdong
NA	Yang Tong, Deng Yuting, Tian Wei, et al	Investigation on Antimicrobial Resistance of Pseudomonas aeruginosa Isolated from Pets	Chinese Journal of Veterinary Medicine	2011	2009	2009	pet	rectal swabs, pus, nasal discharge, ocular secretions, ear secretions	health and sick	MIC	Pseudomonas.	aeruginosa	472	10.38%	49	meropenem	2	CLSI	NA	Guangdong
NA	Yang Tong, Deng Yuting, Tian Wei, et al	Investigation on Antimicrobial Resistance of Pseudomonas aeruginosa Isolated from Pets	Chinese Journal of Veterinary Medicine	2011	2009	2009	pet	rectal swabs, pus, nasal discharge, ocular secretions, ear secretions	health and sick	MIC	Pseudomonas.	aeruginosa	472	10.38%	49	amoxicillin-clavulanate	100	CLSI	NA	Guangdong
NA	Yang Tong, Deng Yuting, Tian Wei, et al	Investigation on Antimicrobial Resistance of Pseudomonas aeruginosa Isolated from Pets	Chinese Journal of Veterinary Medicine	2011	2009	2009	pet	rectal swabs, pus, nasal discharge, ocular secretions, ear secretions	health and sick	MIC	Pseudomonas.	aeruginosa	472	10.38%	49	cefoperazone/sulbactam	2	CLSI	NA	Guangdong
NA	Yang Tong, Deng Yuting, Tian Wei, et al	Investigation on Antimicrobial Resistance of Pseudomonas aeruginosa Isolated from Pets	Chinese Journal of Veterinary Medicine	2011	2009	2009	pet	rectal swabs, pus, nasal discharge, ocular secretions, ear secretions	health and sick	MIC	Pseudomonas.	aeruginosa	472	10.38%	49	streptomycin	55.1	CLSI	NA	Guangdong
NA	Yang Tong, Deng Yuting, Tian Wei, et al	Investigation on Antimicrobial Resistance of Pseudomonas aeruginosa Isolated from Pets	Chinese Journal of Veterinary Medicine	2011	2009	2009	pet	rectal swabs, pus, nasal discharge, ocular secretions, ear secretions	health and sick	MIC	Pseudomonas.	aeruginosa	472	10.38%	49	gentamicin	16.3	CLSI	NA	Guangdong
NA	Yang Tong, Deng Yuting, Tian Wei, et al	Investigation on Antimicrobial Resistance of Pseudomonas aeruginosa Isolated from Pets	Chinese Journal of Veterinary Medicine	2011	2009	2009	pet	rectal swabs, pus, nasal discharge, ocular secretions, ear secretions	health and sick	MIC	Pseudomonas.	aeruginosa	472	10.38%	49	amikacin	6.1	CLSI	NA	Guangdong
NA	Yang Tong, Deng Yuting, Tian Wei, et al	Investigation on Antimicrobial Resistance of Pseudomonas aeruginosa Isolated from Pets	Chinese Journal of Veterinary Medicine	2011	2009	2009	pet	rectal swabs, pus, nasal discharge, ocular secretions, ear secretions	health and sick	MIC	Pseudomonas.	aeruginosa	472	10.38%	49	colistin	26.5	CLSI	NA	Guangdong
NA	Yang Tong, Deng Yuting, Tian Wei, et al	Investigation on Antimicrobial Resistance of Pseudomonas aeruginosa Isolated from Pets	Chinese Journal of Veterinary Medicine	2011	2009	2009	pet	rectal swabs, pus, nasal discharge, ocular secretions, ear secretions	health and sick	MIC	Pseudomonas.	aeruginosa	472	10.38%	49	chloramphenicol	89.8	CLSI	NA	Guangdong
NA	Yang Tong, Deng Yuting, Tian Wei, et al	Investigation on Antimicrobial Resistance of Pseudomonas aeruginosa Isolated from Pets	Chinese Journal of Veterinary Medicine	2011	2009	2009	pet	rectal swabs, pus, nasal discharge, ocular secretions, ear secretions	health and sick	MIC	Pseudomonas.	aeruginosa	472	10.38%	49	florfenicol	98	CLSI	NA	Guangdong
NA	Yang Tong, Deng Yuting, Tian Wei, et al	Investigation on Antimicrobial Resistance of Pseudomonas aeruginosa Isolated from Pets	Chinese Journal of Veterinary Medicine	2011	2009	2009	pet	rectal swabs, pus, nasal discharge, ocular secretions, ear secretions	health and sick	MIC	Pseudomonas.	aeruginosa	472	10.38%	49	nalidixic acid	100	CLSI	NA	Guangdong
NA	Yang Tong, Deng Yuting, Tian Wei, et al	Investigation on Antimicrobial Resistance of Pseudomonas aeruginosa Isolated from Pets	Chinese Journal of Veterinary Medicine	2011	2009	2009	pet	rectal swabs, pus, nasal discharge, ocular secretions, ear secretions	health and sick	MIC	Pseudomonas.	aeruginosa	472	10.38%	49	ciprofloxacin	20.4	CLSI	NA	Guangdong
NA	Yang Tong, Deng Yuting, Tian Wei, et al	Investigation on Antimicrobial Resistance of Pseudomonas aeruginosa Isolated from Pets	Chinese Journal of Veterinary Medicine	2011	2009	2009	pet	rectal swabs, pus, nasal discharge, ocular secretions, ear secretions	health and sick	MIC	Pseudomonas.	aeruginosa	472	10.38%	49	enrofloxacin	18.4	CLSI	NA	Guangdong
NA	Yang Tong, Deng Yuting, Tian Wei, et al	Investigation on Antimicrobial Resistance of Pseudomonas aeruginosa Isolated from Pets	Chinese Journal of Veterinary Medicine	2011	2009	2009	pet	rectal swabs, pus, nasal discharge, ocular secretions, ear secretions	health and sick	MIC	Pseudomonas.	aeruginosa	472	10.38%	49	tetracycline	93.9	CLSI	NA	Guangdong
DOI:10.1111/j.1365-2672.2012.05304.x	Lin, D., Foley, S. L., Qi, Y., Han, J., Ji, C., Li, R., Wu, C., Shen, J., & Wang, Y.	Characterization of antimicrobial resistance of Pseudomonas aeruginosa isolated from canine infections.	Journal of applied microbiology	2012	2009	2009	canine	skin, mucosa infections,wounds,auditory canal,eyes, conjunctiva, and urogenital tract	sick	MIC	Pseudomonas.	aeruginosa	402	6.70%	27	ticarcillin	11.1	CLSI M31-A3 (2008) and M100-S21 (2011)	NA	Beijing
DOI:10.1111/j.1365-2672.2012.05304.x	Lin, D., Foley, S. L., Qi, Y., Han, J., Ji, C., Li, R., Wu, C., Shen, J., & Wang, Y.	Characterization of antimicrobial resistance of Pseudomonas aeruginosa isolated from canine infections.	Journal of applied microbiology	2012	2009	2009	canine	skin, mucosa infections,wounds,auditory canal,eyes, conjunctiva, and urogenital tract	sick	MIC	Pseudomonas.	aeruginosa	402	6.70%	27	ceftazidime	3.7	CLSI M31-A3 (2008) and M100-S21 (2011)	NA	Beijing
DOI:10.1111/j.1365-2672.2012.05304.x	Lin, D., Foley, S. L., Qi, Y., Han, J., Ji, C., Li, R., Wu, C., Shen, J., & Wang, Y.	Characterization of antimicrobial resistance of Pseudomonas aeruginosa isolated from canine infections.	Journal of applied microbiology	2012	2009	2009	canine	skin, mucosa infections,wounds,auditory canal,eyes, conjunctiva, and urogenital tract	sick	MIC	Pseudomonas.	aeruginosa	402	6.70%	27	carbenicillin	11.1	CLSI M31-A3 (2008) and M100-S21 (2011)	NA	Beijing
DOI:10.1111/j.1365-2672.2012.05304.x	Lin, D., Foley, S. L., Qi, Y., Han, J., Ji, C., Li, R., Wu, C., Shen, J., & Wang, Y.	Characterization of antimicrobial resistance of Pseudomonas aeruginosa isolated from canine infections.	Journal of applied microbiology	2012	2009	2009	canine	skin, mucosa infections,wounds,auditory canal,eyes, conjunctiva, and urogenital tract	sick	MIC	Pseudomonas.	aeruginosa	402	6.70%	27	imipenem	0	CLSI M31-A3 (2008) and M100-S21 (2011)	NA	Beijing
DOI:10.1111/j.1365-2672.2012.05304.x	Lin, D., Foley, S. L., Qi, Y., Han, J., Ji, C., Li, R., Wu, C., Shen, J., & Wang, Y.	Characterization of antimicrobial resistance of Pseudomonas aeruginosa isolated from canine infections.	Journal of applied microbiology	2012	2009	2009	canine	skin, mucosa infections,wounds,auditory canal,eyes, conjunctiva, and urogenital tract	sick	MIC	Pseudomonas.	aeruginosa	402	6.70%	27	tobramycin	14.8	CLSI M31-A3 (2008) and M100-S21 (2011)	NA	Beijing
DOI:10.1111/j.1365-2672.2012.05304.x	Lin, D., Foley, S. L., Qi, Y., Han, J., Ji, C., Li, R., Wu, C., Shen, J., & Wang, Y.	Characterization of antimicrobial resistance of Pseudomonas aeruginosa isolated from canine infections.	Journal of applied microbiology	2012	2009	2009	canine	skin, mucosa infections,wounds,auditory canal,eyes, conjunctiva, and urogenital tract	sick	MIC	Pseudomonas.	aeruginosa	402	6.70%	27	gentamicin	14.8	CLSI M31-A3 (2008) and M100-S21 (2011)	NA	Beijing
DOI:10.1111/j.1365-2672.2012.05304.x	Lin, D., Foley, S. L., Qi, Y., Han, J., Ji, C., Li, R., Wu, C., Shen, J., & Wang, Y.	Characterization of antimicrobial resistance of Pseudomonas aeruginosa isolated from canine infections.	Journal of applied microbiology	2012	2009	2009	canine	skin, mucosa infections,wounds,auditory canal,eyes, conjunctiva, and urogenital tract	sick	MIC	Pseudomonas.	aeruginosa	402	6.70%	27	amikacin	11.1	CLSI M31-A3 (2008) and M100-S21 (2011)	NA	Beijing
DOI:10.1111/j.1365-2672.2012.05304.x	Lin, D., Foley, S. L., Qi, Y., Han, J., Ji, C., Li, R., Wu, C., Shen, J., & Wang, Y.	Characterization of antimicrobial resistance of Pseudomonas aeruginosa isolated from canine infections.	Journal of applied microbiology	2012	2009	2009	canine	skin, mucosa infections,wounds,auditory canal,eyes, conjunctiva, and urogenital tract	sick	MIC	Pseudomonas.	aeruginosa	402	6.70%	27	norfloxacin	14.8	CLSI M31-A3 (2008) and M100-S21 (2011)	NA	Beijing
DOI:10.1111/j.1365-2672.2012.05304.x	Lin, D., Foley, S. L., Qi, Y., Han, J., Ji, C., Li, R., Wu, C., Shen, J., & Wang, Y.	Characterization of antimicrobial resistance of Pseudomonas aeruginosa isolated from canine infections.	Journal of applied microbiology	2012	2009	2009	canine	skin, mucosa infections,wounds,auditory canal,eyes, conjunctiva, and urogenital tract	sick	MIC	Pseudomonas.	aeruginosa	402	6.70%	27	lomefloxacin	14.8	CLSI M31-A3 (2008) and M100-S21 (2011)	NA	Beijing
DOI:10.1111/j.1365-2672.2012.05304.x	Lin, D., Foley, S. L., Qi, Y., Han, J., Ji, C., Li, R., Wu, C., Shen, J., & Wang, Y.	Characterization of antimicrobial resistance of Pseudomonas aeruginosa isolated from canine infections.	Journal of applied microbiology	2012	2009	2009	canine	skin, mucosa infections,wounds,auditory canal,eyes, conjunctiva, and urogenital tract	sick	MIC	Pseudomonas.	aeruginosa	402	6.70%	27	levofloxacin	14.8	CLSI M31-A3 (2008) and M100-S21 (2011)	NA	Beijing
DOI:10.1111/j.1365-2672.2012.05304.x	Lin, D., Foley, S. L., Qi, Y., Han, J., Ji, C., Li, R., Wu, C., Shen, J., & Wang, Y.	Characterization of antimicrobial resistance of Pseudomonas aeruginosa isolated from canine infections.	Journal of applied microbiology	2012	2009	2009	canine	skin, mucosa infections,wounds,auditory canal,eyes, conjunctiva, and urogenital tract	sick	MIC	Pseudomonas.	aeruginosa	402	6.70%	27	ciprofloxacin	14.8	CLSI M31-A3 (2008) and M100-S21 (2011)	NA	Beijing
NA	Yu Fei	Characterization of Antimicrobial Susceptibility and Investigation of Aminoglycoside Resistance Mechanism in Pseudomonas aeruginosa from dogs and cats	China Agricultural University	2020	2018	2019	pet	skin, ear canal, respiratory tract, and reproductive tract.	sick	MIC	Pseudomonas.	aeruginosa	272	22.79%	62	cefepime	4.8	CLSI VET08	NA	Beijing
NA	Yu Fei	Characterization of Antimicrobial Susceptibility and Investigation of Aminoglycoside Resistance Mechanism in Pseudomonas aeruginosa from dogs and cats	China Agricultural University	2020	2018	2019	pet	skin, ear canal, respiratory tract, and reproductive tract.	sick	MIC	Pseudomonas.	aeruginosa	272	22.79%	62	ceftiofur	29	CLSI VET08	NA	Beijing
NA	Yu Fei	Characterization of Antimicrobial Susceptibility and Investigation of Aminoglycoside Resistance Mechanism in Pseudomonas aeruginosa from dogs and cats	China Agricultural University	2020	2018	2019	pet	skin, ear canal, respiratory tract, and reproductive tract.	sick	MIC	Pseudomonas.	aeruginosa	272	22.79%	62	piperacillin	17.7	CLSI VET08	NA	Beijing
NA	Yu Fei	Characterization of Antimicrobial Susceptibility and Investigation of Aminoglycoside Resistance Mechanism in Pseudomonas aeruginosa from dogs and cats	China Agricultural University	2020	2018	2019	pet	skin, ear canal, respiratory tract, and reproductive tract.	sick	MIC	Pseudomonas.	aeruginosa	272	22.79%	62	meropenem	6.5	CLSI VET08	NA	Beijing
NA	Yu Fei	Characterization of Antimicrobial Susceptibility and Investigation of Aminoglycoside Resistance Mechanism in Pseudomonas aeruginosa from dogs and cats	China Agricultural University	2020	2018	2019	pet	skin, ear canal, respiratory tract, and reproductive tract.	sick	MIC	Pseudomonas.	aeruginosa	272	22.79%	62	tobramycin	24.2	CLSI VET08	NA	Beijing
NA	Yu Fei	Characterization of Antimicrobial Susceptibility and Investigation of Aminoglycoside Resistance Mechanism in Pseudomonas aeruginosa from dogs and cats	China Agricultural University	2020	2018	2019	pet	skin, ear canal, respiratory tract, and reproductive tract.	sick	MIC	Pseudomonas.	aeruginosa	272	22.79%	62	gentamicin	43.5	CLSI VET08	NA	Beijing
NA	Yu Fei	Characterization of Antimicrobial Susceptibility and Investigation of Aminoglycoside Resistance Mechanism in Pseudomonas aeruginosa from dogs and cats	China Agricultural University	2020	2018	2019	pet	skin, ear canal, respiratory tract, and reproductive tract.	sick	MIC	Pseudomonas.	aeruginosa	272	22.79%	62	amikacin	6.5	CLSI VET08	NA	Beijing
NA	Yu Fei	Characterization of Antimicrobial Susceptibility and Investigation of Aminoglycoside Resistance Mechanism in Pseudomonas aeruginosa from dogs and cats	China Agricultural University	2020	2018	2019	pet	skin, ear canal, respiratory tract, and reproductive tract.	sick	MIC	Pseudomonas.	aeruginosa	272	22.79%	62	ciprofloxacin	14.5	CLSI VET08	NA	Beijing
NA	Yu Fei	Characterization of Antimicrobial Susceptibility and Investigation of Aminoglycoside Resistance Mechanism in Pseudomonas aeruginosa from dogs and cats	China Agricultural University	2020	2018	2019	pet	skin, ear canal, respiratory tract, and reproductive tract.	sick	MIC	Pseudomonas.	aeruginosa	272	22.79%	62	aztreonam	20.1	CLSI VET08	NA	Beijing
DOI: 10.13344/j.microbiol.china.210357	X. Wang, F. Wang, B. Zhou, M. Yang and H. Ding	Surveillance of antimicrobial resistance and detection of ESBL and PMQR genes in pet-associated Salmonella in Beibei District, Chongqing	Microbiology China	2021	2020	2020	pet	faeces	health and sick	K-B	Salmonella	NA	1038	3.95%	41	ampicillin	75.61	CLSI M100-S25 (2015)	NA	Chongqing
DOI: 10.13344/j.microbiol.china.210357	X. Wang, F. Wang, B. Zhou, M. Yang and H. Ding	Surveillance of antimicrobial resistance and detection of ESBL and PMQR genes in pet-associated Salmonella in Beibei District, Chongqing	Microbiology China	2021	2020	2020	pet	faeces	health and sick	K-B	Salmonella	NA	1038	3.95%	41	cefalexin	14.63	CLSI M100-S25 (2015)	NA	Chongqing
DOI: 10.13344/j.microbiol.china.210357	X. Wang, F. Wang, B. Zhou, M. Yang and H. Ding	Surveillance of antimicrobial resistance and detection of ESBL and PMQR genes in pet-associated Salmonella in Beibei District, Chongqing	Microbiology China	2021	2020	2020	pet	faeces	health and sick	K-B	Salmonella	NA	1038	3.95%	41	cefazolin	24.39	CLSI M100-S25 (2015)	NA	Chongqing
DOI: 10.13344/j.microbiol.china.210357	X. Wang, F. Wang, B. Zhou, M. Yang and H. Ding	Surveillance of antimicrobial resistance and detection of ESBL and PMQR genes in pet-associated Salmonella in Beibei District, Chongqing	Microbiology China	2021	2020	2020	pet	faeces	health and sick	K-B	Salmonella	NA	1038	3.95%	41	cefoxitin	7.32	CLSI M100-S25 (2015)	NA	Chongqing
DOI: 10.13344/j.microbiol.china.210357	X. Wang, F. Wang, B. Zhou, M. Yang and H. Ding	Surveillance of antimicrobial resistance and detection of ESBL and PMQR genes in pet-associated Salmonella in Beibei District, Chongqing	Microbiology China	2021	2020	2020	pet	faeces	health and sick	K-B	Salmonella	NA	1038	3.95%	41	cefotaxime	19.51	CLSI M100-S25 (2015)	NA	Chongqing
DOI: 10.13344/j.microbiol.china.210357	X. Wang, F. Wang, B. Zhou, M. Yang and H. Ding	Surveillance of antimicrobial resistance and detection of ESBL and PMQR genes in pet-associated Salmonella in Beibei District, Chongqing	Microbiology China	2021	2020	2020	pet	faeces	health and sick	K-B	Salmonella	NA	1038	3.95%	41	ceftriaxone	7.32	CLSI M100-S25 (2015)	NA	Chongqing
DOI: 10.13344/j.microbiol.china.210357	X. Wang, F. Wang, B. Zhou, M. Yang and H. Ding	Surveillance of antimicrobial resistance and detection of ESBL and PMQR genes in pet-associated Salmonella in Beibei District, Chongqing	Microbiology China	2021	2020	2020	pet	faeces	health and sick	K-B	Salmonella	NA	1038	3.95%	41	ceftazidime	12.2	CLSI M100-S25 (2015)	NA	Chongqing
DOI: 10.13344/j.microbiol.china.210357	X. Wang, F. Wang, B. Zhou, M. Yang and H. Ding	Surveillance of antimicrobial resistance and detection of ESBL and PMQR genes in pet-associated Salmonella in Beibei District, Chongqing	Microbiology China	2021	2020	2020	pet	faeces	health and sick	K-B	Salmonella	NA	1038	3.95%	41	cefepime	2.44	CLSI M100-S25 (2015)	NA	Chongqing
DOI: 10.13344/j.microbiol.china.210357	X. Wang, F. Wang, B. Zhou, M. Yang and H. Ding	Surveillance of antimicrobial resistance and detection of ESBL and PMQR genes in pet-associated Salmonella in Beibei District, Chongqing	Microbiology China	2021	2020	2020	pet	faeces	health and sick	K-B	Salmonella	NA	1038	3.95%	41	imipenem	19.51	CLSI M100-S25 (2015)	NA	Chongqing
DOI: 10.13344/j.microbiol.china.210357	X. Wang, F. Wang, B. Zhou, M. Yang and H. Ding	Surveillance of antimicrobial resistance and detection of ESBL and PMQR genes in pet-associated Salmonella in Beibei District, Chongqing	Microbiology China	2021	2020	2020	pet	faeces	health and sick	K-B	Salmonella	NA	1038	3.95%	41	aztreonam	14.63	CLSI M100-S25 (2015)	NA	Chongqing
DOI: 10.13344/j.microbiol.china.210357	X. Wang, F. Wang, B. Zhou, M. Yang and H. Ding	Surveillance of antimicrobial resistance and detection of ESBL and PMQR genes in pet-associated Salmonella in Beibei District, Chongqing	Microbiology China	2021	2020	2020	pet	faeces	health and sick	K-B	Salmonella	NA	1038	3.95%	41	streptomycin	43.9	CLSI M100-S25 (2015)	NA	Chongqing
DOI: 10.13344/j.microbiol.china.210357	X. Wang, F. Wang, B. Zhou, M. Yang and H. Ding	Surveillance of antimicrobial resistance and detection of ESBL and PMQR genes in pet-associated Salmonella in Beibei District, Chongqing	Microbiology China	2021	2020	2020	pet	faeces	health and sick	K-B	Salmonella	NA	1038	3.95%	41	kanamycin	17.7	CLSI M100-S25 (2015)	NA	Chongqing
DOI: 10.13344/j.microbiol.china.210357	X. Wang, F. Wang, B. Zhou, M. Yang and H. Ding	Surveillance of antimicrobial resistance and detection of ESBL and PMQR genes in pet-associated Salmonella in Beibei District, Chongqing	Microbiology China	2021	2020	2020	pet	faeces	health and sick	K-B	Salmonella	NA	1038	3.95%	41	gentamicin	7.32	CLSI M100-S25 (2015)	NA	Chongqing
DOI: 10.13344/j.microbiol.china.210357	X. Wang, F. Wang, B. Zhou, M. Yang and H. Ding	Surveillance of antimicrobial resistance and detection of ESBL and PMQR genes in pet-associated Salmonella in Beibei District, Chongqing	Microbiology China	2021	2020	2020	pet	faeces	health and sick	K-B	Salmonella	NA	1038	3.95%	41	amikacin	0	CLSI M100-S25 (2015)	NA	Chongqing
DOI: 10.13344/j.microbiol.china.210357	X. Wang, F. Wang, B. Zhou, M. Yang and H. Ding	Surveillance of antimicrobial resistance and detection of ESBL and PMQR genes in pet-associated Salmonella in Beibei District, Chongqing	Microbiology China	2021	2020	2020	pet	faeces	health and sick	K-B	Salmonella	NA	1038	3.95%	41	tetracycline	58.54	CLSI M100-S25 (2015)	NA	Chongqing
DOI: 10.13344/j.microbiol.china.210357	X. Wang, F. Wang, B. Zhou, M. Yang and H. Ding	Surveillance of antimicrobial resistance and detection of ESBL and PMQR genes in pet-associated Salmonella in Beibei District, Chongqing	Microbiology China	2021	2020	2020	pet	faeces	health and sick	K-B	Salmonella	NA	1038	3.95%	41	doxycycline	58.54	CLSI M100-S25 (2015)	NA	Chongqing
DOI: 10.13344/j.microbiol.china.210357	X. Wang, F. Wang, B. Zhou, M. Yang and H. Ding	Surveillance of antimicrobial resistance and detection of ESBL and PMQR genes in pet-associated Salmonella in Beibei District, Chongqing	Microbiology China	2021	2020	2020	pet	faeces	health and sick	K-B	Salmonella	NA	1038	3.95%	41	chloramphenicol	39.02	CLSI M100-S25 (2015)	NA	Chongqing
DOI: 10.13344/j.microbiol.china.210357	X. Wang, F. Wang, B. Zhou, M. Yang and H. Ding	Surveillance of antimicrobial resistance and detection of ESBL and PMQR genes in pet-associated Salmonella in Beibei District, Chongqing	Microbiology China	2021	2020	2020	pet	faeces	health and sick	K-B	Salmonella	NA	1038	3.95%	41	florfenicol	39.02	CLSI M100-S25 (2015)	NA	Chongqing
DOI: 10.13344/j.microbiol.china.210357	X. Wang, F. Wang, B. Zhou, M. Yang and H. Ding	Surveillance of antimicrobial resistance and detection of ESBL and PMQR genes in pet-associated Salmonella in Beibei District, Chongqing	Microbiology China	2021	2020	2020	pet	faeces	health and sick	K-B	Salmonella	NA	1038	3.95%	41	nalidixic acid	26.83	CLSI M100-S25 (2015)	NA	Chongqing
DOI: 10.13344/j.microbiol.china.210357	X. Wang, F. Wang, B. Zhou, M. Yang and H. Ding	Surveillance of antimicrobial resistance and detection of ESBL and PMQR genes in pet-associated Salmonella in Beibei District, Chongqing	Microbiology China	2021	2020	2020	pet	faeces	health and sick	K-B	Salmonella	NA	1038	3.95%	41	norfloxacin	2.44	CLSI M100-S25 (2015)	NA	Chongqing
DOI: 10.13344/j.microbiol.china.210357	X. Wang, F. Wang, B. Zhou, M. Yang and H. Ding	Surveillance of antimicrobial resistance and detection of ESBL and PMQR genes in pet-associated Salmonella in Beibei District, Chongqing	Microbiology China	2021	2020	2020	pet	faeces	health and sick	K-B	Salmonella	NA	1038	3.95%	41	ciprofloxacin	7.32	CLSI M100-S25 (2015)	NA	Chongqing
DOI: 10.13344/j.microbiol.china.210357	X. Wang, F. Wang, B. Zhou, M. Yang and H. Ding	Surveillance of antimicrobial resistance and detection of ESBL and PMQR genes in pet-associated Salmonella in Beibei District, Chongqing	Microbiology China	2021	2020	2020	pet	faeces	health and sick	K-B	Salmonella	NA	1038	3.95%	41	enrofloxacin	4.88	CLSI M100-S25 (2015)	NA	Chongqing
DOI: 10.13344/j.microbiol.china.210357	X. Wang, F. Wang, B. Zhou, M. Yang and H. Ding	Surveillance of antimicrobial resistance and detection of ESBL and PMQR genes in pet-associated Salmonella in Beibei District, Chongqing	Microbiology China	2021	2020	2020	pet	faeces	health and sick	K-B	Salmonella	NA	1038	3.95%	41	sulfamethoxazole/trimethoprim	48.78	CLSI M100-S25 (2015)	NA	Chongqing
DOI: 10.13344/j.microbiol.china.210357	X. Wang, F. Wang, B. Zhou, M. Yang and H. Ding	Surveillance of antimicrobial resistance and detection of ESBL and PMQR genes in pet-associated Salmonella in Beibei District, Chongqing	Microbiology China	2021	2020	2020	pet	faeces	health and sick	K-B	Salmonella	NA	1038	3.95%	41	trimethoprim	46.34	CLSI M100-S25 (2015)	NA	Chongqing
DOI: 10.13344/j.microbiol.china.210357	X. Wang, F. Wang, B. Zhou, M. Yang and H. Ding	Surveillance of antimicrobial resistance and detection of ESBL and PMQR genes in pet-associated Salmonella in Beibei District, Chongqing	Microbiology China	2021	2020	2020	pet	faeces	health and sick	K-B	Salmonella	NA	1038	3.95%	41	sulfamethoxazole	78.05	CLSI M100-S25 (2015)	NA	Chongqing
NA	Cai Lin	Isolation, identification and antimicrobial susceptibility analysis of dog-associated Salmonella in Yilong County	Southwest University	2020	2019	2019	canine	faeces	health and sick	K-B	Salmonella	NA	590	3.10%	18	ampicillin	83.3	CLSI M100-S25 (2015)	NA	Yilong
NA	Cai Lin	Isolation, identification and antimicrobial susceptibility analysis of dog-associated Salmonella in Yilong County	Southwest University	2020	2019	2019	canine	faeces	health and sick	K-B	Salmonella	NA	590	3.10%	18	cefalexin	11.1	CLSI M100-S25 (2015)	NA	Yilong
NA	Cai Lin	Isolation, identification and antimicrobial susceptibility analysis of dog-associated Salmonella in Yilong County	Southwest University	2020	2019	2019	canine	faeces	health and sick	K-B	Salmonella	NA	590	3.10%	18	cefazolin	11.1	CLSI M100-S25 (2015)	NA	Yilong
NA	Cai Lin	Isolation, identification and antimicrobial susceptibility analysis of dog-associated Salmonella in Yilong County	Southwest University	2020	2019	2019	canine	faeces	health and sick	K-B	Salmonella	NA	590	3.10%	18	cefoxitin	0	CLSI M100-S25 (2015)	NA	Yilong
NA	Cai Lin	Isolation, identification and antimicrobial susceptibility analysis of dog-associated Salmonella in Yilong County	Southwest University	2020	2019	2019	canine	faeces	health and sick	K-B	Salmonella	NA	590	3.10%	18	cefotaxime	5.6	CLSI M100-S25 (2015)	NA	Yilong
NA	Cai Lin	Isolation, identification and antimicrobial susceptibility analysis of dog-associated Salmonella in Yilong County	Southwest University	2020	2019	2019	canine	faeces	health and sick	K-B	Salmonella	NA	590	3.10%	18	ceftriaxone	0	CLSI M100-S25 (2015)	NA	Yilong
NA	Cai Lin	Isolation, identification and antimicrobial susceptibility analysis of dog-associated Salmonella in Yilong County	Southwest University	2020	2019	2019	canine	faeces	health and sick	K-B	Salmonella	NA	590	3.10%	18	ceftazidime	5.6	CLSI M100-S25 (2015)	NA	Yilong
NA	Cai Lin	Isolation, identification and antimicrobial susceptibility analysis of dog-associated Salmonella in Yilong County	Southwest University	2020	2019	2019	canine	faeces	health and sick	K-B	Salmonella	NA	590	3.10%	18	cefepime	0	CLSI M100-S25 (2015)	NA	Yilong
NA	Cai Lin	Isolation, identification and antimicrobial susceptibility analysis of dog-associated Salmonella in Yilong County	Southwest University	2020	2019	2019	canine	faeces	health and sick	K-B	Salmonella	NA	590	3.10%	18	imipenem	0	CLSI M100-S25 (2015)	NA	Yilong
NA	Cai Lin	Isolation, identification and antimicrobial susceptibility analysis of dog-associated Salmonella in Yilong County	Southwest University	2020	2019	2019	canine	faeces	health and sick	K-B	Salmonella	NA	590	3.10%	18	aztreonam	0	CLSI M100-S25 (2015)	NA	Yilong
NA	Cai Lin	Isolation, identification and antimicrobial susceptibility analysis of dog-associated Salmonella in Yilong County	Southwest University	2020	2019	2019	canine	faeces	health and sick	K-B	Salmonella	NA	590	3.10%	18	streptomycin	22.2	CLSI M100-S25 (2015)	NA	Yilong
NA	Cai Lin	Isolation, identification and antimicrobial susceptibility analysis of dog-associated Salmonella in Yilong County	Southwest University	2020	2019	2019	canine	faeces	health and sick	K-B	Salmonella	NA	590	3.10%	18	kanamycin	0	CLSI M100-S25 (2015)	NA	Yilong
NA	Cai Lin	Isolation, identification and antimicrobial susceptibility analysis of dog-associated Salmonella in Yilong County	Southwest University	2020	2019	2019	canine	faeces	health and sick	K-B	Salmonella	NA	590	3.10%	18	gentamicin	0	CLSI M100-S25 (2015)	NA	Yilong
NA	Cai Lin	Isolation, identification and antimicrobial susceptibility analysis of dog-associated Salmonella in Yilong County	Southwest University	2020	2019	2019	canine	faeces	health and sick	K-B	Salmonella	NA	590	3.10%	18	amikacin	5.6	CLSI M100-S25 (2015)	NA	Yilong
NA	Cai Lin	Isolation, identification and antimicrobial susceptibility analysis of dog-associated Salmonella in Yilong County	Southwest University	2020	2019	2019	canine	faeces	health and sick	K-B	Salmonella	NA	590	3.10%	18	tetracycline	66.7	CLSI M100-S25 (2015)	NA	Yilong
NA	Cai Lin	Isolation, identification and antimicrobial susceptibility analysis of dog-associated Salmonella in Yilong County	Southwest University	2020	2019	2019	canine	faeces	health and sick	K-B	Salmonella	NA	590	3.10%	18	doxycycline	66.7	CLSI M100-S25 (2015)	NA	Yilong
NA	Cai Lin	Isolation, identification and antimicrobial susceptibility analysis of dog-associated Salmonella in Yilong County	Southwest University	2020	2019	2019	canine	faeces	health and sick	K-B	Salmonella	NA	590	3.10%	18	chloramphenicol	66.7	CLSI M100-S25 (2015)	NA	Yilong
NA	Cai Lin	Isolation, identification and antimicrobial susceptibility analysis of dog-associated Salmonella in Yilong County	Southwest University	2020	2019	2019	canine	faeces	health and sick	K-B	Salmonella	NA	590	3.10%	18	florfenicol	66.7	CLSI M100-S25 (2015)	NA	Yilong
NA	Cai Lin	Isolation, identification and antimicrobial susceptibility analysis of dog-associated Salmonella in Yilong County	Southwest University	2020	2019	2019	canine	faeces	health and sick	K-B	Salmonella	NA	590	3.10%	18	nalidixic acid	16.7	CLSI M100-S25 (2015)	NA	Yilong
NA	Cai Lin	Isolation, identification and antimicrobial susceptibility analysis of dog-associated Salmonella in Yilong County	Southwest University	2020	2019	2019	canine	faeces	health and sick	K-B	Salmonella	NA	590	3.10%	18	norfloxacin	0	CLSI M100-S25 (2015)	NA	Yilong
NA	Cai Lin	Isolation, identification and antimicrobial susceptibility analysis of dog-associated Salmonella in Yilong County	Southwest University	2020	2019	2019	canine	faeces	health and sick	K-B	Salmonella	NA	590	3.10%	18	ciprofloxacin	0	CLSI M100-S25 (2015)	NA	Yilong
NA	Cai Lin	Isolation, identification and antimicrobial susceptibility analysis of dog-associated Salmonella in Yilong County	Southwest University	2020	2019	2019	canine	faeces	health and sick	K-B	Salmonella	NA	590	3.10%	18	enrofloxacin	0	CLSI M100-S25 (2015)	NA	Yilong
NA	Cai Lin	Isolation, identification and antimicrobial susceptibility analysis of dog-associated Salmonella in Yilong County	Southwest University	2020	2019	2019	canine	faeces	health and sick	K-B	Salmonella	NA	590	3.10%	18	sulfamethoxazole/trimethoprim	66.7	CLSI M100-S25 (2015)	NA	Yilong
NA	Cai Lin	Isolation, identification and antimicrobial susceptibility analysis of dog-associated Salmonella in Yilong County	Southwest University	2020	2019	2019	canine	faeces	health and sick	K-B	Salmonella	NA	590	3.10%	18	trimethoprim	61.1	CLSI M100-S25 (2015)	NA	Yilong
DOI: 10.27431/d.cnki.gxnyu.2019.000262	K. Wang	Investigation of Antimicrobial Resistance and Detection of Resistance Genes in Pet-Derived Salmonella in Urumqi, Xinjiang.	Xinjiang Agricultural University	2019	2018	2018	pet	faeces	health and sick	MIC	Salmonella	NA	307	32.2%	99	ampicillin	2	CLSI M31-A3 (2008)	NA	Xinjiang
DOI: 10.27431/d.cnki.gxnyu.2019.000262	K. Wang	Investigation of Antimicrobial Resistance and Detection of Resistance Genes in Pet-Derived Salmonella in Urumqi, Xinjiang.	Xinjiang Agricultural University	2019	2018	2018	pet	faeces	health and sick	MIC	Salmonella	NA	307	32.2%	99	amoxicillin	2	CLSI M31-A3 (2008)	NA	Xinjiang
DOI: 10.27431/d.cnki.gxnyu.2019.000262	K. Wang	Investigation of Antimicrobial Resistance and Detection of Resistance Genes in Pet-Derived Salmonella in Urumqi, Xinjiang.	Xinjiang Agricultural University	2019	2018	2018	pet	faeces	health and sick	MIC	Salmonella	NA	307	32.2%	99	ceftiofur	100	CLSI M31-A3 (2008)	NA	Xinjiang
DOI: 10.27431/d.cnki.gxnyu.2019.000262	K. Wang	Investigation of Antimicrobial Resistance and Detection of Resistance Genes in Pet-Derived Salmonella in Urumqi, Xinjiang.	Xinjiang Agricultural University	2019	2018	2018	pet	faeces	health and sick	MIC	Salmonella	NA	307	32.2%	99	kanamycin	100	CLSI M31-A3 (2008)	NA	Xinjiang
DOI: 10.27431/d.cnki.gxnyu.2019.000262	K. Wang	Investigation of Antimicrobial Resistance and Detection of Resistance Genes in Pet-Derived Salmonella in Urumqi, Xinjiang.	Xinjiang Agricultural University	2019	2018	2018	pet	faeces	health and sick	MIC	Salmonella	NA	307	32.2%	99	gentamicin	100	CLSI M31-A3 (2008)	NA	Xinjiang
DOI: 10.27431/d.cnki.gxnyu.2019.000262	K. Wang	Investigation of Antimicrobial Resistance and Detection of Resistance Genes in Pet-Derived Salmonella in Urumqi, Xinjiang.	Xinjiang Agricultural University	2019	2018	2018	pet	faeces	health and sick	MIC	Salmonella	NA	307	32.2%	99	amikacin	100	CLSI M31-A3 (2008)	NA	Xinjiang
DOI: 10.27431/d.cnki.gxnyu.2019.000262	K. Wang	Investigation of Antimicrobial Resistance and Detection of Resistance Genes in Pet-Derived Salmonella in Urumqi, Xinjiang.	Xinjiang Agricultural University	2019	2018	2018	pet	faeces	health and sick	MIC	Salmonella	NA	307	32.2%	99	tetracycline	6.1	CLSI M31-A3 (2008)	NA	Xinjiang
DOI: 10.27431/d.cnki.gxnyu.2019.000262	K. Wang	Investigation of Antimicrobial Resistance and Detection of Resistance Genes in Pet-Derived Salmonella in Urumqi, Xinjiang.	Xinjiang Agricultural University	2019	2018	2018	pet	faeces	health and sick	MIC	Salmonella	NA	307	32.2%	99	florfenicol	2	CLSI M31-A3 (2008)	NA	Xinjiang
DOI: 10.27431/d.cnki.gxnyu.2019.000262	K. Wang	Investigation of Antimicrobial Resistance and Detection of Resistance Genes in Pet-Derived Salmonella in Urumqi, Xinjiang.	Xinjiang Agricultural University	2019	2018	2018	pet	faeces	health and sick	MIC	Salmonella	NA	307	32.2%	99	norfloxacin	3	CLSI M31-A3 (2008)	NA	Xinjiang
DOI: 10.27431/d.cnki.gxnyu.2019.000262	K. Wang	Investigation of Antimicrobial Resistance and Detection of Resistance Genes in Pet-Derived Salmonella in Urumqi, Xinjiang.	Xinjiang Agricultural University	2019	2018	2018	pet	faeces	health and sick	MIC	Salmonella	NA	307	32.2%	99	ciprofloxacin	3	CLSI M31-A3 (2008)	NA	Xinjiang
DOI: 10.27431/d.cnki.gxnyu.2019.000262	K. Wang	Investigation of Antimicrobial Resistance and Detection of Resistance Genes in Pet-Derived Salmonella in Urumqi, Xinjiang.	Xinjiang Agricultural University	2019	2018	2018	pet	faeces	health and sick	MIC	Salmonella	NA	307	32.2%	99	enrofloxacin	3	CLSI M31-A3 (2008)	NA	Xinjiang
DOI: 10.13207/j.cnki.jnwafu.2019.03.003	H. Xuan, Y. Lin, C. Gao, Wumaierjiang·Yahefu. and L. Xia	Detection of drug resistance and resistant genes of Salmonella and Staphylococcus from pet dog	Journal of Northwest A&F University (Nat. Sci, Ed.)	2019	2015	2015	canine	faeces	health and sick	MIC	Salmonella	NA	77	46.70%	36	ampicillin	100	CLSI M100-S23 (2013)	NA	Xinjiang
DOI: 10.13207/j.cnki.jnwafu.2019.03.003	H. Xuan, Y. Lin, C. Gao, Wumaierjiang·Yahefu. and L. Xia	Detection of drug resistance and resistant genes of Salmonella and Staphylococcus from pet dog	Journal of Northwest A&F University (Nat. Sci, Ed.)	2019	2015	2015	canine	faeces	health and sick	MIC	Salmonella	NA	77	46.70%	36	amoxicillin-clavulanate	97.2	CLSI M100-S23 (2013)	NA	Xinjiang
DOI: 10.13207/j.cnki.jnwafu.2019.03.003	H. Xuan, Y. Lin, C. Gao, Wumaierjiang·Yahefu. and L. Xia	Detection of drug resistance and resistant genes of Salmonella and Staphylococcus from pet dog	Journal of Northwest A&F University (Nat. Sci, Ed.)	2019	2015	2015	canine	faeces	health and sick	MIC	Salmonella	NA	77	46.70%	36	ceftiofur	0	CLSI M100-S23 (2013)	NA	Xinjiang
DOI: 10.13207/j.cnki.jnwafu.2019.03.003	H. Xuan, Y. Lin, C. Gao, Wumaierjiang·Yahefu. and L. Xia	Detection of drug resistance and resistant genes of Salmonella and Staphylococcus from pet dog	Journal of Northwest A&F University (Nat. Sci, Ed.)	2019	2015	2015	canine	faeces	health and sick	MIC	Salmonella	NA	77	46.70%	36	kanamycin	100	CLSI M100-S23 (2013)	NA	Xinjiang
DOI: 10.13207/j.cnki.jnwafu.2019.03.003	H. Xuan, Y. Lin, C. Gao, Wumaierjiang·Yahefu. and L. Xia	Detection of drug resistance and resistant genes of Salmonella and Staphylococcus from pet dog	Journal of Northwest A&F University (Nat. Sci, Ed.)	2019	2015	2015	canine	faeces	health and sick	MIC	Salmonella	NA	77	46.70%	36	gentamicin	0	CLSI M100-S23 (2013)	NA	Xinjiang
DOI: 10.13207/j.cnki.jnwafu.2019.03.003	H. Xuan, Y. Lin, C. Gao, Wumaierjiang·Yahefu. and L. Xia	Detection of drug resistance and resistant genes of Salmonella and Staphylococcus from pet dog	Journal of Northwest A&F University (Nat. Sci, Ed.)	2019	2015	2015	canine	faeces	health and sick	MIC	Salmonella	NA	77	46.70%	36	amikacin	0	CLSI M100-S23 (2013)	NA	Xinjiang
DOI: 10.13207/j.cnki.jnwafu.2019.03.003	H. Xuan, Y. Lin, C. Gao, Wumaierjiang·Yahefu. and L. Xia	Detection of drug resistance and resistant genes of Salmonella and Staphylococcus from pet dog	Journal of Northwest A&F University (Nat. Sci, Ed.)	2019	2015	2015	canine	faeces	health and sick	MIC	Salmonella	NA	77	46.70%	36	tetracycline	100	CLSI M100-S23 (2013)	NA	Xinjiang
DOI: 10.13207/j.cnki.jnwafu.2019.03.003	H. Xuan, Y. Lin, C. Gao, Wumaierjiang·Yahefu. and L. Xia	Detection of drug resistance and resistant genes of Salmonella and Staphylococcus from pet dog	Journal of Northwest A&F University (Nat. Sci, Ed.)	2019	2015	2015	canine	faeces	health and sick	MIC	Salmonella	NA	77	46.70%	36	florfenicol	100	CLSI M100-S23 (2013)	NA	Xinjiang
DOI: 10.13207/j.cnki.jnwafu.2019.03.003	H. Xuan, Y. Lin, C. Gao, Wumaierjiang·Yahefu. and L. Xia	Detection of drug resistance and resistant genes of Salmonella and Staphylococcus from pet dog	Journal of Northwest A&F University (Nat. Sci, Ed.)	2019	2015	2015	canine	faeces	health and sick	MIC	Salmonella	NA	77	46.70%	36	norfloxacin	100	CLSI M100-S23 (2013)	NA	Xinjiang
DOI: 10.13207/j.cnki.jnwafu.2019.03.003	H. Xuan, Y. Lin, C. Gao, Wumaierjiang·Yahefu. and L. Xia	Detection of drug resistance and resistant genes of Salmonella and Staphylococcus from pet dog	Journal of Northwest A&F University (Nat. Sci, Ed.)	2019	2015	2015	canine	faeces	health and sick	MIC	Salmonella	NA	77	46.70%	36	ciprofloxacin	97.2	CLSI M100-S23 (2013)	NA	Xinjiang
DOI: 10.13207/j.cnki.jnwafu.2019.03.003	H. Xuan, Y. Lin, C. Gao, Wumaierjiang·Yahefu. and L. Xia	Detection of drug resistance and resistant genes of Salmonella and Staphylococcus from pet dog	Journal of Northwest A&F University (Nat. Sci, Ed.)	2019	2015	2015	canine	faeces	health and sick	MIC	Salmonella	NA	77	46.70%	36	enrofloxacin	100	CLSI M100-S23 (2013)	NA	Xinjiang
DOI: 10.3969/j.issn.1008-0425.2017.07.07	C. Chen, N. Zhou, M. Han, J. Wei, P. Sun and Y. Li	Antimicrobial resistance and PFGE molecular typing of Salmonella isolated from pet dog and dog food	Chinese Journal of Preventive Veterinary Medicine	2017	2012	2014	canine	faeces	health and sick	K-B	Salmonella	NA	748	2.27%	17	ampicillin	35.29	CLSI(2012)	NA	Anhui
DOI: 10.3969/j.issn.1008-0425.2017.07.07	C. Chen, N. Zhou, M. Han, J. Wei, P. Sun and Y. Li	Antimicrobial resistance and PFGE molecular typing of Salmonella isolated from pet dog and dog food	Chinese Journal of Preventive Veterinary Medicine	2017	2012	2014	canine	faeces	health and sick	K-B	Salmonella	NA	748	2.27%	17	amoxicillin-clavulanate	35.29	CLSI(2012)	NA	Anhui
DOI: 10.3969/j.issn.1008-0425.2017.07.07	C. Chen, N. Zhou, M. Han, J. Wei, P. Sun and Y. Li	Antimicrobial resistance and PFGE molecular typing of Salmonella isolated from pet dog and dog food	Chinese Journal of Preventive Veterinary Medicine	2017	2012	2014	canine	faeces	health and sick	K-B	Salmonella	NA	748	2.27%	17	cefazolin	11.76	CLSI(2012)	NA	Anhui
DOI: 10.3969/j.issn.1008-0425.2017.07.07	C. Chen, N. Zhou, M. Han, J. Wei, P. Sun and Y. Li	Antimicrobial resistance and PFGE molecular typing of Salmonella isolated from pet dog and dog food	Chinese Journal of Preventive Veterinary Medicine	2017	2012	2014	canine	faeces	health and sick	K-B	Salmonella	NA	748	2.27%	17	cefotaxime	11.76	CLSI(2012)	NA	Anhui
DOI: 10.3969/j.issn.1008-0425.2017.07.07	C. Chen, N. Zhou, M. Han, J. Wei, P. Sun and Y. Li	Antimicrobial resistance and PFGE molecular typing of Salmonella isolated from pet dog and dog food	Chinese Journal of Preventive Veterinary Medicine	2017	2012	2014	canine	faeces	health and sick	K-B	Salmonella	NA	748	2.27%	17	ceftriaxone	11.76	CLSI(2012)	NA	Anhui
DOI: 10.3969/j.issn.1008-0425.2017.07.07	C. Chen, N. Zhou, M. Han, J. Wei, P. Sun and Y. Li	Antimicrobial resistance and PFGE molecular typing of Salmonella isolated from pet dog and dog food	Chinese Journal of Preventive Veterinary Medicine	2017	2012	2014	canine	faeces	health and sick	K-B	Salmonella	NA	748	2.27%	17	cefepime	11.76	CLSI(2012)	NA	Anhui
DOI: 10.3969/j.issn.1008-0425.2017.07.07	C. Chen, N. Zhou, M. Han, J. Wei, P. Sun and Y. Li	Antimicrobial resistance and PFGE molecular typing of Salmonella isolated from pet dog and dog food	Chinese Journal of Preventive Veterinary Medicine	2017	2012	2014	canine	faeces	health and sick	K-B	Salmonella	NA	748	2.27%	17	streptomycin	23.53	CLSI(2012)	NA	Anhui
DOI: 10.3969/j.issn.1008-0425.2017.07.07	C. Chen, N. Zhou, M. Han, J. Wei, P. Sun and Y. Li	Antimicrobial resistance and PFGE molecular typing of Salmonella isolated from pet dog and dog food	Chinese Journal of Preventive Veterinary Medicine	2017	2012	2014	canine	faeces	health and sick	K-B	Salmonella	NA	748	2.27%	17	gentamicin	17.65	CLSI(2012)	NA	Anhui
DOI: 10.3969/j.issn.1008-0425.2017.07.07	C. Chen, N. Zhou, M. Han, J. Wei, P. Sun and Y. Li	Antimicrobial resistance and PFGE molecular typing of Salmonella isolated from pet dog and dog food	Chinese Journal of Preventive Veterinary Medicine	2017	2012	2014	canine	faeces	health and sick	K-B	Salmonella	NA	748	2.27%	17	amikacin	11.76	CLSI(2012)	NA	Anhui
DOI: 10.3969/j.issn.1008-0425.2017.07.07	C. Chen, N. Zhou, M. Han, J. Wei, P. Sun and Y. Li	Antimicrobial resistance and PFGE molecular typing of Salmonella isolated from pet dog and dog food	Chinese Journal of Preventive Veterinary Medicine	2017	2012	2014	canine	faeces	health and sick	K-B	Salmonella	NA	748	2.27%	17	tetracycline	17.65	CLSI(2012)	NA	Anhui
DOI: 10.3969/j.issn.1008-0425.2017.07.07	C. Chen, N. Zhou, M. Han, J. Wei, P. Sun and Y. Li	Antimicrobial resistance and PFGE molecular typing of Salmonella isolated from pet dog and dog food	Chinese Journal of Preventive Veterinary Medicine	2017	2012	2014	canine	faeces	health and sick	K-B	Salmonella	NA	748	2.27%	17	doxycycline	29.41	CLSI(2012)	NA	Anhui
DOI: 10.3969/j.issn.1008-0425.2017.07.07	C. Chen, N. Zhou, M. Han, J. Wei, P. Sun and Y. Li	Antimicrobial resistance and PFGE molecular typing of Salmonella isolated from pet dog and dog food	Chinese Journal of Preventive Veterinary Medicine	2017	2012	2014	canine	faeces	health and sick	K-B	Salmonella	NA	748	2.27%	17	florfenicol	17.65	CLSI(2012)	NA	Anhui
DOI: 10.3969/j.issn.1008-0425.2017.07.07	C. Chen, N. Zhou, M. Han, J. Wei, P. Sun and Y. Li	Antimicrobial resistance and PFGE molecular typing of Salmonella isolated from pet dog and dog food	Chinese Journal of Preventive Veterinary Medicine	2017	2012	2014	canine	faeces	health and sick	K-B	Salmonella	NA	748	2.27%	17	norfloxacin	5.88	CLSI(2012)	NA	Anhui
DOI: 10.3969/j.issn.1008-0425.2017.07.07	C. Chen, N. Zhou, M. Han, J. Wei, P. Sun and Y. Li	Antimicrobial resistance and PFGE molecular typing of Salmonella isolated from pet dog and dog food	Chinese Journal of Preventive Veterinary Medicine	2017	2012	2014	canine	faeces	health and sick	K-B	Salmonella	NA	748	2.27%	17	enrofloxacin	11.76	CLSI(2012)	NA	Anhui
DOI: 10.3969/j.issn.1008-0425.2017.07.07	C. Chen, N. Zhou, M. Han, J. Wei, P. Sun and Y. Li	Antimicrobial resistance and PFGE molecular typing of Salmonella isolated from pet dog and dog food	Chinese Journal of Preventive Veterinary Medicine	2017	2012	2014	canine	faeces	health and sick	K-B	Salmonella	NA	748	2.27%	17	levofloxacin	5.88	CLSI(2012)	NA	Anhui
DOI: 10.3969/j.issn.1008-0425.2017.07.07	C. Chen, N. Zhou, M. Han, J. Wei, P. Sun and Y. Li	Antimicrobial resistance and PFGE molecular typing of Salmonella isolated from pet dog and dog food	Chinese Journal of Preventive Veterinary Medicine	2017	2012	2014	canine	faeces	health and sick	K-B	Salmonella	NA	748	2.27%	17	sulfamethoxazole/trimethoprim	23.53	CLSI(2012)	NA	Anhui
DOI:10.19958/j.cnki.cn31-2031/s.2022.01.012	Sui Zhaofeng	Isolation, Identification and Drug Susceptibility of Proteus mirabilis Isolates from Dogs in Weifang City	Chinese Journal of Animal Infectious Diseases	2022	2020	2020	canine	ocular and nasal secretions, and rectal feces.	sick	K-B	Proteus	mirabilis	39	28.20%	11	kanamycin	9.09	CLSI	NA	Shandong
DOI:10.19958/j.cnki.cn31-2031/s.2022.01.012	Sui Zhaofeng	Isolation, Identification and Drug Susceptibility of Proteus mirabilis Isolates from Dogs in Weifang City	Chinese Journal of Animal Infectious Diseases	2022	2020	2020	canine	ocular and nasal secretions, and rectal feces.	sick	K-B	Proteus	mirabilis	39	28.20%	11	levofloxacin	9.09	CLSI	NA	Shandong
DOI:10.19958/j.cnki.cn31-2031/s.2022.01.012	Sui Zhaofeng	Isolation, Identification and Drug Susceptibility of Proteus mirabilis Isolates from Dogs in Weifang City	Chinese Journal of Animal Infectious Diseases	2022	2020	2020	canine	ocular and nasal secretions, and rectal feces.	sick	K-B	Proteus	mirabilis	39	28.20%	11	ofloxacin	18.18	CLSI	NA	Shandong
DOI:10.19958/j.cnki.cn31-2031/s.2022.01.012	Sui Zhaofeng	Isolation, Identification and Drug Susceptibility of Proteus mirabilis Isolates from Dogs in Weifang City	Chinese Journal of Animal Infectious Diseases	2022	2020	2020	canine	ocular and nasal secretions, and rectal feces.	sick	K-B	Proteus	mirabilis	39	28.20%	11	streptomycin	27.27	CLSI	NA	Shandong
DOI:10.19958/j.cnki.cn31-2031/s.2022.01.012	Sui Zhaofeng	Isolation, Identification and Drug Susceptibility of Proteus mirabilis Isolates from Dogs in Weifang City	Chinese Journal of Animal Infectious Diseases	2022	2020	2020	canine	ocular and nasal secretions, and rectal feces.	sick	K-B	Proteus	mirabilis	39	28.20%	11	ampicillin	36.36	CLSI	NA	Shandong
DOI:10.19958/j.cnki.cn31-2031/s.2022.01.012	Sui Zhaofeng	Isolation, Identification and Drug Susceptibility of Proteus mirabilis Isolates from Dogs in Weifang City	Chinese Journal of Animal Infectious Diseases	2022	2020	2020	canine	ocular and nasal secretions, and rectal feces.	sick	K-B	Proteus	mirabilis	39	28.20%	11	cefepime	45.45	CLSI	NA	Shandong
DOI:10.19958/j.cnki.cn31-2031/s.2022.01.012	Sui Zhaofeng	Isolation, Identification and Drug Susceptibility of Proteus mirabilis Isolates from Dogs in Weifang City	Chinese Journal of Animal Infectious Diseases	2022	2020	2020	canine	ocular and nasal secretions, and rectal feces.	sick	K-B	Proteus	mirabilis	39	28.20%	11	gentamicin	45.45	CLSI	NA	Shandong
DOI:10.19958/j.cnki.cn31-2031/s.2022.01.012	Sui Zhaofeng	Isolation, Identification and Drug Susceptibility of Proteus mirabilis Isolates from Dogs in Weifang City	Chinese Journal of Animal Infectious Diseases	2022	2020	2020	canine	ocular and nasal secretions, and rectal feces.	sick	K-B	Proteus	mirabilis	39	28.20%	11	chloramphenicol	45.45	CLSI	NA	Shandong
DOI:10.19958/j.cnki.cn31-2031/s.2022.01.012	Sui Zhaofeng	Isolation, Identification and Drug Susceptibility of Proteus mirabilis Isolates from Dogs in Weifang City	Chinese Journal of Animal Infectious Diseases	2022	2020	2020	canine	ocular and nasal secretions, and rectal feces.	sick	K-B	Proteus	mirabilis	39	28.20%	11	ciprofloxacin	45.45	CLSI	NA	Shandong
DOI:10.19958/j.cnki.cn31-2031/s.2022.01.012	Sui Zhaofeng	Isolation, Identification and Drug Susceptibility of Proteus mirabilis Isolates from Dogs in Weifang City	Chinese Journal of Animal Infectious Diseases	2022	2020	2020	canine	ocular and nasal secretions, and rectal feces.	sick	K-B	Proteus	mirabilis	39	28.20%	11	sulfamethoxazole/trimethoprim	45.45	CLSI	NA	Shandong
DOI:10.19958/j.cnki.cn31-2031/s.2022.01.012	Sui Zhaofeng	Isolation, Identification and Drug Susceptibility of Proteus mirabilis Isolates from Dogs in Weifang City	Chinese Journal of Animal Infectious Diseases	2022	2020	2020	canine	ocular and nasal secretions, and rectal feces.	sick	K-B	Proteus	mirabilis	39	28.20%	11	cefotaxime	63.64	CLSI	NA	Shandong
DOI:10.19958/j.cnki.cn31-2031/s.2022.01.012	Sui Zhaofeng	Isolation, Identification and Drug Susceptibility of Proteus mirabilis Isolates from Dogs in Weifang City	Chinese Journal of Animal Infectious Diseases	2022	2020	2020	canine	ocular and nasal secretions, and rectal feces.	sick	K-B	Proteus	mirabilis	39	28.20%	11	ceftriaxone	63.64	CLSI	NA	Shandong
